# Supplementary material for: Evolution of treatment practices and outcomes in multiple myeloma during 2013–2022: a Finnish real world registry study
Source: Acta Oncol. 2025 May 5;64:42647. doi: 10.2340/1651-226X.2025.42647 (PMC12067984; doi:10.2340/1651-226X.2025.42647)
Supplement: Evolution of treatment practices and outcomes in multiple myeloma during 2013–2022: a Finnish real world registry study [file AO-64-42647-s2.xlsx]

## Sheet: Supplementary table 2. 
Supplementary table 2. Codiagnoses of MM patients
Comorbidities and codiagnoses during 5 years before index recorded at specialized and primary care						Comorbidities and codiagnosis during 5 years before diagnosis of myeloma or during follow-up recorded at specialized and primary care
ICD10	Description	Overall	SCT	nonSCT		ICD10	Description	Overall	SCT	nonSCT
I10	Essential (primary) hypertension	657 (38.4)	112 (22.4)	545 (45)		I10	Essential (primary) hypertension	905 (52.2)	207 (40.4)	698 (57.2)
M54	Dorsalgia	600 (35.1)	169 (33.9)	431 (35.6)		Z01	Other special examinations and investigations of persons without complaint or reported diagnosis	819 (47.3)	253 (49.4)	566 (46.4)
Z01	Other special examinations and investigations of persons without complaint or reported diagnosis	444 (26)	101 (20.2)	343 (28.3)		M54	Dorsalgia	787 (45.4)	239 (46.7)	548 (44.9)
D64	Other anaemias	396 (23.2)	105 (21)	291 (24)		K02	Dental caries	769 (44.4)	271 (52.9)	498 (40.8)
K02	Dental caries	393 (23)	112 (22.4)	281 (23.2)		J18	Pneumonia, organism unspecified	611 (35.3)	204 (39.8)	407 (33.3)
E78	Disorders of lipoprotein metabolism and other lipidaemias	298 (17.4)	52 (10.4)	246 (20.3)		M79	Other soft tissue disorders, not elsewhere classified	522 (30.1)	143 (27.9)	379 (31)
M79	Other soft tissue disorders, not elsewhere classified	298 (17.4)	68 (13.6)	230 (19)		K05	Gingivitis and periodontal diseases	516 (29.8)	188 (36.7)	328 (26.9)
Z71	Persons encountering health services for other counselling and medical advice, not elsewhere classified	276 (16.1)	67 (13.4)	209 (17.3)		R50	Fever of other and unknown origin	504 (29.1)	212 (41.4)	292 (23.9)
E11	Non-insulin-dependent diabetes mellitus	270 (15.8)	42 (8.4)	228 (18.8)		D64	Other anaemias	503 (29)	133 (26)	370 (30.3)
Z87	Personal history of other diseases and conditions	269 (15.7)	80 (16)	189 (15.6)		J06	Acute upper respiratory infections of multiple and unspecified sites	490 (28.3)	214 (41.8)	276 (22.6)
R10	Abdominal and pelvic pain	255 (14.9)	76 (15.2)	179 (14.8)		K04	Diseases of pulp and periapical tissues	488 (28.2)	164 (32)	324 (26.5)
D47	Other neoplasms of uncertain or unknown behaviour of lymphoid, haematopoietic and related tissue	245 (14.3)	58 (11.6)	187 (15.5)		K03	Other diseases of hard tissues of teeth	473 (27.3)	179 (35)	294 (24.1)
Z03	Medical observation and evaluation for suspected diseases and conditions	226 (13.2)	47 (9.4)	179 (14.8)		A49	Bacterial infection of unspecified site	467 (26.9)	174 (34)	293 (24)
R07	Pain in throat and chest	222 (13)	60 (12)	162 (13.4)		Z71	Persons encountering health services for other counselling and medical advice, not elsewhere classified	464 (26.8)	143 (27.9)	321 (26.3)
I48	Atrial fibrillation and flutter	220 (12.9)	23 (4.6)	197 (16.3)		Z87	Personal history of other diseases and conditions	452 (26.1)	163 (31.8)	289 (23.7)
J06	Acute upper respiratory infections of multiple and unspecified sites	220 (12.9)	61 (12.2)	159 (13.1)		E78	Disorders of lipoprotein metabolism and other lipidaemias	449 (25.9)	106 (20.7)	343 (28.1)
Z02	Examination and encounter for administrative purposes	216 (12.6)	23 (4.6)	193 (16)		I48	Atrial fibrillation and flutter	413 (23.8)	63 (12.3)	350 (28.7)
K03	Other diseases of hard tissues of teeth	214 (12.5)	57 (11.4)	157 (13)		R10	Abdominal and pelvic pain	411 (23.7)	133 (26)	278 (22.8)
K05	Gingivitis and periodontal diseases	205 (12)	55 (11)	150 (12.4)		Z03	Medical observation and evaluation for suspected diseases and conditions	406 (23.4)	118 (23)	288 (23.6)
K04	Diseases of pulp and periapical tissues	190 (11.1)	54 (10.8)	136 (11.2)		H25	Senile cataract	378 (21.8)	76 (14.8)	302 (24.7)
M17	Gonarthrosis [arthrosis of knee]	173 (10.1)	38 (7.6)	135 (11.2)		Z02	Examination and encounter for administrative purposes	360 (20.8)	72 (14.1)	288 (23.6)
J18	Pneumonia, organism unspecified	172 (10.1)	36 (7.2)	136 (11.2)		Y94	Accident during free time	359 (20.7)	75 (14.6)	284 (23.3)
M75	Shoulder lesions	169 (9.9)	44 (8.8)	125 (10.3)		R07	Pain in throat and chest	358 (20.7)	113 (22.1)	245 (20.1)
R06	Abnormalities of breathing	168 (9.8)	21 (4.2)	147 (12.1)		R06	Abnormalities of breathing	356 (20.5)	87 (17)	269 (22)
H25	Senile cataract	163 (9.5)	15 (3)	148 (12.2)		E11	Non-insulin-dependent diabetes mellitus	330 (19)	59 (11.5)	271 (22.2)
J20	Acute bronchitis	147 (8.6)	35 (7)	112 (9.3)		R53	Malaise and fatigue	305 (17.6)	56 (10.9)	249 (20.4)
Y94	Accident during free time	147 (8.6)	25 (5)	122 (10.1)		J20	Acute bronchitis	303 (17.5)	103 (20.1)	200 (16.4)
D48	Neoplasm of uncertain or unknown behaviour of other and unspecified sites	143 (8.4)	56 (11.2)	87 (7.2)		N17	Acute renal failure	286 (16.5)	59 (11.5)	227 (18.6)
Z76	Persons encountering health services in other circumstances	132 (7.7)	24 (4.8)	108 (8.9)		D47	Other neoplasms of uncertain or unknown behaviour of lymphoid, haematopoietic and related tissue	285 (16.4)	66 (12.9)	219 (17.9)
N40	Hyperplasia of prostate	131 (7.7)	17 (3.4)	114 (9.4)		Z76	Persons encountering health services in other circumstances	278 (16)	70 (13.7)	208 (17)
I25	Chronic ischaemic heart disease	121 (7.1)	6 (1.2)	115 (9.5)		Z51	Other medical care	277 (16)	78 (15.2)	199 (16.3)
M25	Other joint disorders, not elsewhere classified	121 (7.1)	36 (7.2)	85 (7)		I50	Heart failure	272 (15.7)	22 (4.3)	250 (20.5)
R53	Malaise and fatigue	121 (7.1)	22 (4.4)	99 (8.2)		K08	Other disorders of teeth and supporting structures	244 (14.1)	65 (12.7)	179 (14.7)
J01	Acute sinusitis	117 (6.8)	42 (8.4)	75 (6.2)		A41	Other septicaemia	240 (13.8)	88 (17.2)	152 (12.4)
G47	Sleep disorders	116 (6.8)	22 (4.4)	94 (7.8)		Z94	Transplanted organ and tissue status	233 (13.4)	208 (40.6)	25 (2)
N17	Acute renal failure	111 (6.5)	22 (4.4)	89 (7.4)		M75	Shoulder lesions	228 (13.2)	79 (15.4)	149 (12.2)
L30	Other dermatitis	105 (6.1)	22 (4.4)	83 (6.9)		N30	Cystitis	226 (13)	56 (10.9)	170 (13.9)
M16	Coxarthrosis [arthrosis of hip]	105 (6.1)	17 (3.4)	88 (7.3)		N39	Other disorders of urinary system	221 (12.8)	47 (9.2)	174 (14.3)
R70	Elevated erythrocyte sedimentation rate and abnormality of plasma viscosity	103 (6)	36 (7.2)	67 (5.5)		M17	Gonarthrosis [arthrosis of knee]	219 (12.6)	54 (10.5)	165 (13.5)
Z04	Examination and observation for other reasons	103 (6)	26 (5.2)	77 (6.4)		N18	Chronic renal failure	212 (12.2)	29 (5.7)	183 (15)
H90	Conductive and sensorineural hearing loss	102 (6)	7 (1.4)	95 (7.9)		I25	Chronic ischaemic heart disease	211 (12.2)	31 (6.1)	180 (14.7)
I50	Heart failure	98-101	<5	97 (8)		L30	Other dermatitis	208 (12)	74 (14.5)	134 (11)
Z00	General examination and investigation of persons without complaint and reported diagnosis	100 (5.9)	27 (5.4)	73 (6)		D48	Neoplasm of uncertain or unknown behaviour of other and unspecified sites	206 (11.9)	77 (15)	129 (10.6)
E03	Other hypothyroidism	99 (5.8)	15 (3)	84 (6.9)		W01	Fall on same level	206 (11.9)	29 (5.7)	177 (14.5)
J45	Asthma	99 (5.8)	19 (3.8)	80 (6.6)		N40	Hyperplasia of prostate	201 (11.6)	37 (7.2)	164 (13.4)
R42	Dizziness and giddiness	99 (5.8)	17 (3.4)	82 (6.8)		Z00	General examination and investigation of persons without complaint and reported diagnosis	199 (11.5)	64 (12.5)	135 (11.1)
N30	Cystitis	98 (5.7)	15 (3)	83 (6.9)		J01	Acute sinusitis	195 (11.3)	95 (18.6)	100 (8.2)
R05	Cough	98 (5.7)	22 (4.4)	76 (6.3)		Z04	Examination and observation for other reasons	191 (11)	59 (11.5)	132 (10.8)
M70	Soft tissue disorders related to use, overuse and pressure	97 (5.7)	18 (3.6)	79 (6.5)		U07	COVID-19 infection	183 (10.6)	78 (15.2)	105 (8.6)
S22	Fracture of rib(s), sternum and thoracic spine	93 (5.4)	28 (5.6)	65 (5.4)		M25	Other joint disorders, not elsewhere classified	181 (10.4)	56 (10.9)	125 (10.2)
I49	Other cardiac arrhythmias	91 (5.3)	21 (4.2)	70 (5.8)		K57	Diverticular disease of intestine	179 (10.3)	40 (7.8)	139 (11.4)
N18	Chronic renal failure	91 (5.3)	9 (1.8)	82 (6.8)		A09	Diarrhoea and gastroenteritis of presumed infectious origin	174 (10)	67 (13.1)	107 (8.8)
N39	Other disorders of urinary system	90 (5.3)	15 (3)	75 (6.2)		E03	Other hypothyroidism	173 (10)	47 (9.2)	126 (10.3)
K57	Diverticular disease of intestine	88 (5.1)	17 (3.4)	71 (5.9)		N10	Acute tubulo-interstitial nephritis	171 (9.9)	24 (4.7)	147 (12)
C79	Secondary malignant neoplasm of other sites	86 (5)	31 (6.2)	55 (4.5)		R60	Oedema, not elsewhere classified	170 (9.8)	36 (7)	134 (11)
K08	Other disorders of teeth and supporting structures	85 (5)	11 (2.2)	74 (6.1)		K59	Other functional intestinal disorders	169 (9.8)	39 (7.6)	130 (10.6)
R23	Other skin changes	78 (4.6)	17 (3.4)	61 (5)		M49	Spondylopathies in diseases classified elsewhere	167 (9.6)	53 (10.4)	114 (9.3)
R52	Pain, not elsewhere classified	78 (4.6)	24 (4.8)	54 (4.5)		R05	Cough	167 (9.6)	59 (11.5)	108 (8.8)
W01	Fall on same level	78 (4.6)	10 (2)	68 (5.6)		R42	Dizziness and giddiness	166 (9.6)	35 (6.8)	131 (10.7)
L82	Seborrhoeic keratosis	77 (4.5)	18 (3.6)	59 (4.9)		H90	Conductive and sensorineural hearing loss	164 (9.5)	19 (3.7)	145 (11.9)
M80	Osteoporosis with pathological fracture	77 (4.5)	15 (3)	62 (5.1)		G47	Sleep disorders	162 (9.3)	45 (8.8)	117 (9.6)
C90	Multiple myeloma and malignant plasma cell neoplasms	75 (4.4)	17 (3.4)	58 (4.8)		R52	Pain, not elsewhere classified	162 (9.3)	53 (10.4)	109 (8.9)
M48	Other spondylopathies	76 (4.4)	18 (3.6)	58 (4.8)		Z96	Presence of other functional implants	162 (9.3)	31 (6.1)	131 (10.7)
R60	Oedema, not elsewhere classified	76 (4.4)	11 (2.2)	65 (5.4)		B02	Zoster [herpes zoster]	161 (9.3)	70 (13.7)	91 (7.5)
H35	Other retinal disorders	74 (4.3)	8 (1.6)	66 (5.5)		R23	Other skin changes	160 (9.2)	52 (10.2)	108 (8.8)
M53	Other dorsopathies, not elsewhere classified	74 (4.3)	21 (4.2)	53 (4.4)		J45	Asthma	152 (8.8)	34 (6.6)	118 (9.7)
A46	Erysipelas	71 (4.2)	12 (2.4)	59 (4.9)		M70	Soft tissue disorders related to use, overuse and pressure	152 (8.8)	41 (8)	111 (9.1)
S32	Fracture of lumbar spine and pelvis	71 (4.2)	8 (1.6)	63 (5.2)		M90	Osteopathies in diseases classified elsewhere	151 (8.7)	48 (9.4)	103 (8.4)
K59	Other functional intestinal disorders	70 (4.1)	8 (1.6)	62 (5.1)		E83	Disorders of mineral metabolism	150 (8.7)	32 (6.2)	118 (9.7)
R50	Fever of other and unknown origin	70 (4.1)	16 (3.2)	54 (4.5)		A46	Erysipelas	147 (8.5)	31 (6.1)	116 (9.5)
S02	Fracture of skull and facial bones	68 (4)	19 (3.8)	49 (4)		Y96	Work-related condition	145 (8.4)	32 (6.2)	113 (9.3)
Z96	Presence of other functional implants	68 (4)	5 (1)	63 (5.2)		S22	Fracture of rib(s), sternum and thoracic spine	144 (8.3)	39 (7.6)	105 (8.6)
N19	Unspecified renal failure	66 (3.9)	13 (2.6)	53 (4.4)		R91	Abnormal findings on diagnostic imaging of lung	141 (8.1)	54 (10.5)	87 (7.1)
C44	Other malignant neoplasms of skin	65 (3.8)	12 (2.4)	53 (4.4)		X59	Exposure to unspecified factor	140 (8.1)	26 (5.1)	114 (9.3)
R22	Localized swelling, mass and lump of skin and subcutaneous tissue	65 (3.8)	14 (2.8)	51 (4.2)		I49	Other cardiac arrhythmias	136 (7.8)	35 (6.8)	101 (8.3)
H10	Conjunctivitis	64 (3.7)	21 (4.2)	43 (3.6)		M16	Coxarthrosis [arthrosis of hip]	136 (7.8)	27 (5.3)	109 (8.9)
L57	Skin changes due to chronic exposure to nonionizing radiation	60-63	<5	59 (4.9)		C79	Secondary malignant neoplasm of other sites	135 (7.8)	40 (7.8)	95 (7.8)
Y96	Work-related condition	62 (3.6)	9 (1.8)	53 (4.4)		S32	Fracture of lumbar spine and pelvis	128 (7.4)	16 (3.1)	112 (9.2)
D50	Iron deficiency anaemia	61 (3.6)	5 (1)	56 (4.6)		I80	Phlebitis and thrombophlebitis	127 (7.3)	38 (7.4)	89 (7.3)
C61	Malignant neoplasm of prostate	60 (3.5)	6 (1.2)	54 (4.5)		M48	Other spondylopathies	127 (7.3)	26 (5.1)	101 (8.3)
K21	Gastro-oesophageal reflux disease	59 (3.5)	16 (3.2)	43 (3.6)		H35	Other retinal disorders	126 (7.3)	23 (4.5)	103 (8.4)
E83	Disorders of mineral metabolism	58 (3.4)	8 (1.6)	50 (4.1)		C44	Other malignant neoplasms of skin	123 (7.1)	22 (4.3)	101 (8.3)
H40	Glaucoma	58 (3.4)	5 (1)	53 (4.4)		R22	Localized swelling, mass and lump of skin and subcutaneous tissue	123 (7.1)	45 (8.8)	78 (6.4)
J44	Other chronic obstructive pulmonary disease	56-59	<5	55 (4.5)		R70	Elevated erythrocyte sedimentation rate and abnormality of plasma viscosity	123 (7.1)	43 (8.4)	80 (6.6)
D12	Benign neoplasm of colon, rectum, anus and anal canal	53-56	<5	52 (4.3)		S02	Fracture of skull and facial bones	123 (7.1)	46 (9)	77 (6.3)
F32	Depressive episode	55 (3.2)	18 (3.6)	37 (3.1)		J15	Bacterial pneumonia, not elsewhere classified	122 (7)	36 (7)	86 (7)
M51	Other intervertebral disc disorders	55 (3.2)	23 (4.6)	32 (2.6)		L82	Seborrhoeic keratosis	120 (6.9)	34 (6.6)	86 (7)
A49	Bacterial infection of unspecified site	54 (3.2)	6 (1.2)	48 (4)		N08	Glomerular disorders in diseases classified elsewhere	118 (6.8)	32 (6.2)	86 (7)
R91	Abnormal findings on diagnostic imaging of lung	54 (3.2)	12 (2.4)	42 (3.5)		L57	Skin changes due to chronic exposure to nonionizing radiation	117 (6.8)	19 (3.7)	98 (8)
C50	Malignant neoplasm of breast	53 (3.1)	10 (2)	43 (3.6)		M80	Osteoporosis with pathological fracture	116 (6.7)	17 (3.3)	99 (8.1)
M19	Other arthrosis	53 (3.1)	15 (3)	38 (3.1)		H10	Conjunctivitis	111 (6.4)	43 (8.4)	68 (5.6)
R51	Headache	53 (3.1)	12 (2.4)	41 (3.4)		N19	Unspecified renal failure	110 (6.3)	21 (4.1)	89 (7.3)
X59	Exposure to unspecified factor	53 (3.1)	9 (1.8)	44 (3.6)		G62	Other polyneuropathies	108 (6.2)	45 (8.8)	63 (5.2)
I20	Angina pectoris	52 (3)	5 (1)	47 (3.9)		I63	Cerebral infarction	108 (6.2)	18 (3.5)	90 (7.4)
S42	Fracture of shoulder and upper arm	52 (3)	14 (2.8)	38 (3.1)		R11	Nausea and vomiting	107 (6.2)	33 (6.4)	74 (6.1)
I35	Nonrheumatic aortic valve disorders	48-51	<5	47 (3.9)		S01	Open wound of head	107 (6.2)	15 (2.9)	92 (7.5)
M10	Gout	51 (3)	9 (1.8)	42 (3.5)		H40	Glaucoma	105 (6.1)	23 (4.5)	82 (6.7)
A09	Diarrhoea and gastroenteritis of presumed infectious origin	50 (2.9)	11 (2.2)	39 (3.2)		D12	Benign neoplasm of colon, rectum, anus and anal canal	104 (6)	20 (3.9)	84 (6.9)
N10	Acute tubulo-interstitial nephritis	50 (2.9)	6 (1.2)	44 (3.6)		I35	Nonrheumatic aortic valve disorders	104 (6)	21 (4.1)	83 (6.8)
H81	Disorders of vestibular function	49 (2.9)	7 (1.4)	42 (3.5)		E87	Other disorders of fluid, electrolyte and acid-base balance	102 (5.9)	22 (4.3)	80 (6.6)
L02	Cutaneous abscess, furuncle and carbuncle	49 (2.9)	12 (2.4)	37 (3.1)		I26	Pulmonary embolism	102 (5.9)	27 (5.3)	75 (6.1)
M15	Polyarthrosis	49 (2.9)	8 (1.6)	41 (3.4)		F32	Depressive episode	101 (5.8)	34 (6.6)	67 (5.5)
M81	Osteoporosis without pathological fracture	49 (2.9)	5 (1)	44 (3.6)		R41	Other symptoms and signs involving cognitive functions and awareness	101 (5.8)	13 (2.5)	88 (7.2)
E66	Obesity	48 (2.8)	14 (2.8)	34 (2.8)		Z29	Need for other prophylactic measures	101 (5.8)	32 (6.2)	69 (5.7)
H91	Other hearing loss	48 (2.8)	5 (1)	43 (3.6)		L03	Cellulitis	100 (5.8)	26 (5.1)	74 (6.1)
H26	Other cataract	45-48	<5	44 (3.6)		I21	Acute myocardial infarction	98 (5.7)	17 (3.3)	81 (6.6)
H66	Suppurative and unspecified otitis media	47 (2.8)	17 (3.4)	30 (2.5)		M53	Other dorsopathies, not elsewhere classified	96 (5.5)	32 (6.2)	64 (5.2)
I63	Cerebral infarction	47 (2.8)	6 (1.2)	41 (3.4)		D50	Iron deficiency anaemia	95 (5.5)	13 (2.5)	82 (6.7)
R04	Haemorrhage from respiratory passages	45-48	<5	44 (3.6)		D70	Agranulocytosis	95 (5.5)	35 (6.8)	60 (4.9)
G56	Mononeuropathies of upper limb	46 (2.7)	12 (2.4)	34 (2.8)		H26	Other cataract	95 (5.5)	17 (3.3)	78 (6.4)
H60	Otitis externa	46 (2.7)	9 (1.8)	37 (3.1)		T81	Complications of procedures, not elsewhere classified	95 (5.5)	19 (3.7)	76 (6.2)
M47	Spondylosis	46 (2.7)	10 (2)	36 (3)		K21	Gastro-oesophageal reflux disease	94 (5.4)	28 (5.5)	66 (5.4)
R31	Unspecified haematuria	46 (2.7)	8 (1.6)	38 (3.1)		L02	Cutaneous abscess, furuncle and carbuncle	94 (5.4)	30 (5.9)	64 (5.2)
S01	Open wound of head	46 (2.7)	5 (1)	41 (3.4)		M10	Gout	94 (5.4)	17 (3.3)	77 (6.3)
D75	Other diseases of blood and blood-forming organs	45 (2.6)	14 (2.8)	31 (2.6)		R33	Retention of urine	94 (5.4)	14 (2.7)	80 (6.6)
F51	Nonorganic sleep disorders	45 (2.6)	11 (2.2)	34 (2.8)		R55	Syncope and collapse	94 (5.4)	24 (4.7)	70 (5.7)
I87	Other disorders of veins	45 (2.6)	9 (1.8)	36 (3)		R31	Unspecified haematuria	93 (5.4)	15 (2.9)	78 (6.4)
T81	Complications of procedures, not elsewhere classified	42-45	<5	41 (3.4)		H91	Other hearing loss	92 (5.3)	10 (2)	82 (6.7)
B02	Zoster [herpes zoster]	43 (2.5)	9 (1.8)	34 (2.8)		S06	Intracranial injury	91 (5.3)	19 (3.7)	72 (5.9)
I84	Haemorrhoids	43 (2.5)	16 (3.2)	27 (2.2)		F43	Reaction to severe stress, and adjustment disorders	89 (5.1)	46 (9)	43 (3.5)
L03	Cellulitis	43 (2.5)	5 (1)	38 (3.1)		S72	Fracture of femur	88 (5.1)	10 (2)	78 (6.4)
M35	Other systemic involvement of connective tissue	42 (2.5)	8 (1.6)	34 (2.8)		J44	Other chronic obstructive pulmonary disease	87 (5)	10 (2)	77 (6.3)
K40	Inguinal hernia	41 (2.4)	7 (1.4)	34 (2.8)		I20	Angina pectoris	86 (5)	16 (3.1)	70 (5.7)
S52	Fracture of forearm	41 (2.4)	7 (1.4)	34 (2.8)		R04	Haemorrhage from respiratory passages	86 (5)	13 (2.5)	73 (6)
E87	Other disorders of fluid, electrolyte and acid-base balance	40 (2.3)	7 (1.4)	33 (2.7)		S42	Fracture of shoulder and upper arm	83 (4.8)	21 (4.1)	62 (5.1)
G45	Transient cerebral ischaemic attacks and related syndromes	39 (2.3)	8 (1.6)	31 (2.6)		J09	Influenza due to certain identified influenza viruses	82 (4.7)	44 (8.6)	38 (3.1)
M77	Other enthesopathies	39 (2.3)	16 (3.2)	23 (1.9)		M47	Spondylosis	82 (4.7)	22 (4.3)	60 (4.9)
Z95	Presence of cardiac and vascular implants and grafts	39 (2.3)	0 (0)	39 (3.2)		M87	Osteonecrosis	82 (4.7)	27 (5.3)	55 (4.5)
C91	Lymphoid leukaemia	37-40	<5	36 (3)		H04	Disorders of lacrimal system	79 (4.6)	34 (6.6)	45 (3.7)
D22	Melanocytic naevi	38 (2.2)	10 (2)	28 (2.3)		Z52	Donors of organs and tissues	78 (4.5)	68 (13.3)	10 (0.8)
H53	Visual disturbances	38 (2.2)	12 (2.4)	26 (2.1)		K40	Inguinal hernia	77 (4.4)	16 (3.1)	61 (5)
K29	Gastritis and duodenitis	38 (2.2)	8 (1.6)	30 (2.5)		C61	Malignant neoplasm of prostate	76 (4.4)	8 (1.6)	68 (5.6)
M23	Internal derangement of knee	38 (2.2)	18 (3.6)	20 (1.7)		M19	Other arthrosis	75 (4.3)	22 (4.3)	53 (4.3)
B35	Dermatophytosis	37 (2.2)	9 (1.8)	28 (2.3)		M51	Other intervertebral disc disorders	75 (4.3)	30 (5.9)	45 (3.7)
R55	Syncope and collapse	35-38	<5	34 (2.8)		R51	Headache	75 (4.3)	24 (4.7)	51 (4.2)
I21	Acute myocardial infarction	34-37	<5	33 (2.7)		D22	Melanocytic naevi	74 (4.3)	26 (5.1)	48 (3.9)
J15	Bacterial pneumonia, not elsewhere classified	35 (2)	8 (1.6)	27 (2.2)		H66	Suppurative and unspecified otitis media	74 (4.3)	33 (6.4)	41 (3.4)
M72	Fibroblastic disorders	35 (2)	5 (1)	30 (2.5)		H81	Disorders of vestibular function	73 (4.2)	15 (2.9)	58 (4.8)
R41	Other symptoms and signs involving cognitive functions and awareness	32-35	<5	31 (2.6)		C50	Malignant neoplasm of breast	72 (4.2)	15 (2.9)	57 (4.7)
G44	Other headache syndromes	34 (2)	8 (1.6)	26 (2.1)		F51	Nonorganic sleep disorders	72 (4.2)	20 (3.9)	52 (4.3)
I26	Pulmonary embolism	34 (2)	5 (1)	29 (2.4)		H53	Visual disturbances	72 (4.2)	29 (5.7)	43 (3.5)
K30	Dyspepsia	34 (2)	10 (2)	24 (2)		M81	Osteoporosis without pathological fracture	72 (4.2)	9 (1.8)	63 (5.2)
S06	Intracranial injury	34 (2)	6 (1.2)	28 (2.3)		B35	Dermatophytosis	71 (4.1)	19 (3.7)	52 (4.3)
D23	Other benign neoplasms of skin	33 (1.9)	14 (2.8)	19 (1.6)		J10	Influenza due to identified influenza virus	71 (4.1)	35 (6.8)	36 (2.9)
H04	Disorders of lacrimal system	33 (1.9)	10 (2)	23 (1.9)		Z95	Presence of cardiac and vascular implants and grafts	71 (4.1)	8 (1.6)	63 (5.2)
K80	Cholelithiasis	33 (1.9)	9 (1.8)	24 (2)		I84	Haemorrhoids	70 (4)	24 (4.7)	46 (3.8)
M84	Disorders of continuity of bone	33 (1.9)	12 (2.4)	21 (1.7)		M15	Polyarthrosis	70 (4)	14 (2.7)	56 (4.6)
R11	Nausea and vomiting	33 (1.9)	5 (1)	28 (2.3)		Z25	Need for immunization against other single viral diseases	70 (4)	27 (5.3)	43 (3.5)
Z46	Fitting and adjustment of other devices	30-33	<5	29 (2.4)		Z49	Care involving dialysis	70 (4)	13 (2.5)	57 (4.7)
F41	Other anxiety disorders	32 (1.9)	13 (2.6)	19 (1.6)		G30	Alzheimer's disease	69 (4)	0 (0)	69 (5.7)
M13	Other arthritis	32 (1.9)	7 (1.4)	25 (2.1)		H60	Otitis externa	69 (4)	18 (3.5)	51 (4.2)
R00	Abnormalities of heart beat	32 (1.9)	8 (1.6)	24 (2)		I87	Other disorders of veins	69 (4)	16 (3.1)	53 (4.3)
I80	Phlebitis and thrombophlebitis	31 (1.8)	6 (1.2)	25 (2.1)		K80	Cholelithiasis	69 (4)	25 (4.9)	44 (3.6)
N81	Female genital prolapse	31 (1.8)	7 (1.4)	24 (2)		K29	Gastritis and duodenitis	68 (3.9)	18 (3.5)	50 (4.1)
N95	Menopausal and other perimenopausal disorders	31 (1.8)	10 (2)	21 (1.7)		D69	Purpura and other haemorrhagic conditions	67 (3.9)	18 (3.5)	49 (4)
R03	Abnormal blood-pressure reading, without diagnosis	30 (1.8)	7 (1.4)	23 (1.9)		S52	Fracture of forearm	67 (3.9)	15 (2.9)	52 (4.3)
A41	Other septicaemia	26-29	<5	25 (2.1)		A40	Streptococcal septicaemia	66 (3.8)	31 (6.1)	35 (2.9)
I70	Atherosclerosis	29 (1.7)	0 (0)	29 (2.4)		E66	Obesity	66 (3.8)	23 (4.5)	43 (3.5)
K44	Diaphragmatic hernia	28-31	<5	27 (2.2)		G56	Mononeuropathies of upper limb	66 (3.8)	23 (4.5)	43 (3.5)
S43	Dislocation, sprain and strain of joints and ligaments of shoulder girdle	29 (1.7)	5 (1)	24 (2)		H01	Other inflammation of eyelid	66 (3.8)	27 (5.3)	39 (3.2)
S93	Dislocation, sprain and strain of joints and ligaments at ankle and foot level	29 (1.7)	8 (1.6)	21 (1.7)		G45	Transient cerebral ischaemic attacks and related syndromes	65 (3.8)	19 (3.7)	46 (3.8)
X58	Exposure to other specified factors	29 (1.7)	6 (1.2)	23 (1.9)		R00	Abnormalities of heart beat	65 (3.8)	20 (3.9)	45 (3.7)
D69	Purpura and other haemorrhagic conditions	25-28	<5	24 (2)		I69	Sequelae of cerebrovascular disease	64 (3.7)	10 (2)	54 (4.4)
I69	Sequelae of cerebrovascular disease	28 (1.6)	0 (0)	28 (2.3)		I95	Hypotension	64 (3.7)	19 (3.7)	45 (3.7)
R73	Elevated blood glucose level	28 (1.6)	5 (1)	23 (1.9)		X58	Exposure to other specified factors	64 (3.7)	16 (3.1)	48 (3.9)
S61	Open wound of wrist and hand	28 (1.6)	9 (1.8)	19 (1.6)		A04	Other bacterial intestinal infections	63 (3.6)	26 (5.1)	37 (3)
F10	Mental and behavioural disorders due to use of alcohol	27 (1.6)	8 (1.6)	19 (1.6)		D75	Other diseases of blood and blood-forming organs	63 (3.6)	20 (3.9)	43 (3.5)
Z97	Presence of other devices	26-29	<5	25 (2.1)		K44	Diaphragmatic hernia	63 (3.6)	8 (1.6)	55 (4.5)
J30	Vasomotor and allergic rhinitis	26 (1.5)	8 (1.6)	18 (1.5)		N95	Menopausal and other perimenopausal disorders	63 (3.6)	29 (5.7)	34 (2.8)
R33	Retention of urine	25-28	<5	24 (2)		F41	Other anxiety disorders	60 (3.5)	25 (4.9)	35 (2.9)
H01	Other inflammation of eyelid	25 (1.5)	6 (1.2)	19 (1.6)		I34	Nonrheumatic mitral valve disorders	60 (3.5)	15 (2.9)	45 (3.7)
H61	Other disorders of external ear	25 (1.5)	8 (1.6)	17 (1.4)		J12	Viral pneumonia, not elsewhere classified	60 (3.5)	32 (6.2)	28 (2.3)
I34	Nonrheumatic mitral valve disorders	25 (1.5)	5 (1)	20 (1.7)		K62	Other diseases of anus and rectum	59 (3.4)	16 (3.1)	43 (3.5)
I44	Atrioventricular and left bundle-branch block	25-28	<5	24 (2)		L50	Urticaria	59 (3.4)	29 (5.7)	30 (2.5)
R74	Abnormal serum enzyme levels	25 (1.5)	7 (1.4)	18 (1.5)		I70	Atherosclerosis	58 (3.3)	5 (1)	53 (4.3)
S72	Fracture of femur	23-26	<5	22 (1.8)		K92	Other diseases of digestive system	58 (3.3)	8 (1.6)	50 (4.1)
U07	COVID-19 infection	25 (1.5)	13 (2.6)	12 (1)		N16	Renal tubulo-interstitial disorders in diseases classified elsewhere	58 (3.3)	16 (3.1)	42 (3.4)
D37	Neoplasm of uncertain or unknown behaviour of oral cavity and digestive organs	23-26	<5	22 (1.8)		N81	Female genital prolapse	58 (3.3)	15 (2.9)	43 (3.5)
E04	Other nontoxic goitre	24 (1.4)	7 (1.4)	17 (1.4)		S61	Open wound of wrist and hand	58 (3.3)	17 (3.3)	41 (3.4)
H43	Disorders of vitreous body	21-24	<5	20 (1.7)		H00	Hordeolum and chalazion	55 (3.2)	30 (5.9)	25 (2)
N20	Calculus of kidney and ureter	24 (1.4)	6 (1.2)	18 (1.5)		H43	Disorders of vitreous body	55 (3.2)	22 (4.3)	33 (2.7)
S46	Injury of muscle and tendon at shoulder and upper arm level	21-24	<5	20 (1.7)		K10	Other diseases of jaws	54 (3.1)	18 (3.5)	36 (2.9)
S80	Superficial injury of lower leg	22-25	<5	21 (1.7)		C91	Lymphoid leukaemia	53 (3.1)	6 (1.2)	47 (3.8)
D70	Agranulocytosis	23 (1.3)	5 (1)	18 (1.5)		D23	Other benign neoplasms of skin	53 (3.1)	25 (4.9)	28 (2.3)
G30	Alzheimer's disease	23 (1.3)	0 (0)	23 (1.9)		H61	Other disorders of external ear	53 (3.1)	17 (3.3)	36 (2.9)
H00	Hordeolum and chalazion	23 (1.3)	8 (1.6)	15 (1.2)		R73	Elevated blood glucose level	53 (3.1)	13 (2.5)	40 (3.3)
I83	Varicose veins of lower extremities	23 (1.3)	5 (1)	18 (1.5)		Z46	Fitting and adjustment of other devices	53 (3.1)	11 (2.1)	42 (3.4)
K92	Other diseases of digestive system	22-25	<5	21 (1.7)		D37	Neoplasm of uncertain or unknown behaviour of oral cavity and digestive organs	52 (3)	10 (2)	42 (3.4)
L08	Other local infections of skin and subcutaneous tissue	23 (1.3)	5 (1)	18 (1.5)		M84	Disorders of continuity of bone	52 (3)	16 (3.1)	36 (2.9)
M05	Seropositive rheumatoid arthritis	22-25	<5	21 (1.7)		K13	Other diseases of lip and oral mucosa	51 (2.9)	19 (3.7)	32 (2.6)
S82	Fracture of lower leg, including ankle	23 (1.3)	7 (1.4)	16 (1.3)		G44	Other headache syndromes	50 (2.9)	20 (3.9)	30 (2.5)
J31	Chronic rhinitis, nasopharyngitis and pharyngitis	22 (1.3)	6 (1.2)	16 (1.3)		M35	Other systemic involvement of connective tissue	50 (2.9)	10 (2)	40 (3.3)
M76	Enthesopathies of lower limb, excluding foot	22 (1.3)	5 (1)	17 (1.4)		D04	Carcinoma in situ of skin	49 (2.8)	5 (1)	44 (3.6)
R12	Heartburn	22 (1.3)	7 (1.4)	15 (1.2)		M23	Internal derangement of knee	49 (2.8)	22 (4.3)	27 (2.2)
Z50	Care involving use of rehabilitation procedures	21-24	<5	20 (1.7)		Z50	Care involving use of rehabilitation procedures	49 (2.8)	7 (1.4)	42 (3.4)
D17	Benign lipomatous neoplasm	21 (1.2)	6 (1.2)	15 (1.2)		J22	Unspecified acute lower respiratory infection	48 (2.8)	25 (4.9)	23 (1.9)
H02	Other disorders of eyelid	20-23	<5	19 (1.6)		M77	Other enthesopathies	48 (2.8)	20 (3.9)	28 (2.3)
H11	Other disorders of conjunctiva	21 (1.2)	5 (1)	16 (1.3)		B99	Other and unspecified infectious diseases	47 (2.7)	20 (3.9)	27 (2.2)
H92	Otalgia and effusion of ear	18-21	<5	17 (1.4)		K30	Dyspepsia	47 (2.7)	17 (3.3)	30 (2.5)
K58	Irritable bowel syndrome	21 (1.2)	7 (1.4)	14 (1.2)		M13	Other arthritis	47 (2.7)	12 (2.3)	35 (2.9)
R49	Voice disturbances	19-22	<5	18 (1.5)		Z97	Presence of other devices	47 (2.7)	6 (1.2)	41 (3.4)
R63	Symptoms and signs concerning food and fluid intake	18-21	<5	17 (1.4)		K52	Other noninfective gastroenteritis and colitis	46 (2.7)	16 (3.1)	30 (2.5)
S23	Dislocation, sprain and strain of joints and ligaments of thorax	21 (1.2)	8 (1.6)	13 (1.1)		R13	Dysphagia	46 (2.7)	11 (2.1)	35 (2.9)
S83	Dislocation, sprain and strain of joints and ligaments of knee	21 (1.2)	5 (1)	16 (1.3)		R20	Disturbances of skin sensation	46 (2.7)	17 (3.3)	29 (2.4)
Z25	Need for immunization against other single viral diseases	21 (1.2)	8 (1.6)	13 (1.1)		Z09	Follow-up examination after treatment for conditions other than malignant neoplasms	46 (2.7)	10 (2)	36 (2.9)
F43	Reaction to severe stress, and adjustment disorders	20 (1.2)	12 (2.4)	8 (0.7)		F00	Dementia in Alzheimer's disease	44-47	<5	43 (3.5)
I42	Cardiomyopathy	19-22	<5	18 (1.5)		S80	Superficial injury of lower leg	44 (2.5)	9 (1.8)	35 (2.9)
I71	Aortic aneurysm and dissection	19-22	<5	18 (1.5)		I71	Aortic aneurysm and dissection	43 (2.5)	13 (2.5)	30 (2.5)
K13	Other diseases of lip and oral mucosa	17-20	<5	16 (1.3)		H11	Other disorders of conjunctiva	42 (2.4)	11 (2.1)	31 (2.5)
K62	Other diseases of anus and rectum	17-20	<5	16 (1.3)		B25	Cytomegaloviral disease	41 (2.4)	27 (5.3)	14 (1.1)
L20	Atopic dermatitis	20 (1.2)	7 (1.4)	13 (1.1)		K07	Dentofacial anomalies [including malocclusion]	41 (2.4)	18 (3.5)	23 (1.9)
R20	Disturbances of skin sensation	20 (1.2)	5 (1)	15 (1.2)		M72	Fibroblastic disorders	41 (2.4)	9 (1.8)	32 (2.6)
R25	Abnormal involuntary movements	20 (1.2)	7 (1.4)	13 (1.1)		W19	Unspecified fall	41 (2.4)	10 (2)	31 (2.5)
S20	Superficial injury of thorax	18-21	<5	17 (1.4)		I11	Hypertensive heart disease	40 (2.3)	5 (1)	35 (2.9)
Z09	Follow-up examination after treatment for conditions other than malignant neoplasms	17-20	<5	16 (1.3)		I44	Atrioventricular and left bundle-branch block	40 (2.3)	5 (1)	35 (2.9)
G62	Other polyneuropathies	16-19	<5	15 (1.2)		M76	Enthesopathies of lower limb, excluding foot	40 (2.3)	14 (2.7)	26 (2.1)
K07	Dentofacial anomalies [including malocclusion]	19 (1.1)	6 (1.2)	13 (1.1)		R49	Voice disturbances	40 (2.3)	12 (2.3)	28 (2.3)
K52	Other noninfective gastroenteritis and colitis	19 (1.1)	6 (1.2)	13 (1.1)		S43	Dislocation, sprain and strain of joints and ligaments of shoulder girdle	40 (2.3)	10 (2)	30 (2.5)
M20	Acquired deformities of fingers and toes	19 (1.1)	5 (1)	14 (1.2)		S93	Dislocation, sprain and strain of joints and ligaments at ankle and foot level	40 (2.3)	13 (2.5)	27 (2.2)
S70	Superficial injury of hip and thigh	19-22	<5	18 (1.5)		Y83	Surgical operation and other surgical procedures as the cause of abnormal reaction of the patient, or of later complication, without mention of misadventure at the time of the procedure	40 (2.3)	8 (1.6)	32 (2.6)
E21	Hyperparathyroidism and other disorders of parathyroid gland	16-19	<5	15 (1.2)		B34	Viral infection of unspecified site	39 (2.3)	28 (5.5)	11 (0.9)
I11	Hypertensive heart disease	18 (1.1)	0 (0)	18 (1.5)		H02	Other disorders of eyelid	39 (2.3)	9 (1.8)	30 (2.5)
I95	Hypotension	16-19	<5	15 (1.2)		L08	Other local infections of skin and subcutaneous tissue	39 (2.3)	9 (1.8)	30 (2.5)
L60	Nail disorders	17-20	<5	16 (1.3)		L27	Dermatitis due to substances taken internally	39 (2.3)	18 (3.5)	21 (1.7)
M50	Cervical disc disorders	18 (1.1)	6 (1.2)	12 (1)		L60	Nail disorders	39 (2.3)	11 (2.1)	28 (2.3)
R59	Enlarged lymph nodes	18-21	<5	17 (1.4)		R12	Heartburn	39 (2.3)	14 (2.7)	25 (2)
S30	Superficial injury of abdomen, lower back and pelvis	16-19	<5	15 (1.2)		Z45	Adjustment and management of implanted device	39 (2.3)	5 (1)	34 (2.8)
Z29	Need for other prophylactic measures	17-20	<5	16 (1.3)		B37	Candidiasis	38 (2.2)	17 (3.3)	21 (1.7)
C43	Malignant melanoma of skin	17-20	<5	16 (1.3)		I83	Varicose veins of lower extremities	38 (2.2)	7 (1.4)	31 (2.5)
D41	Neoplasm of uncertain or unknown behaviour of urinary organs	17-20	<5	16 (1.3)		L72	Follicular cysts of skin and subcutaneous tissue	38 (2.2)	18 (3.5)	20 (1.6)
D51	Vitamin B12 deficiency anaemia	16-19	<5	15 (1.2)		S46	Injury of muscle and tendon at shoulder and upper arm level	38 (2.2)	11 (2.1)	27 (2.2)
D72	Other disorders of white blood cells	15-18	<5	14 (1.2)		B00	Herpesviral [herpes simplex] infections	37 (2.1)	17 (3.3)	20 (1.6)
G40	Epilepsy	17 (1)	6 (1.2)	11 (0.9)		J90	Pleural effusion, not elsewhere classified	37 (2.1)	9 (1.8)	28 (2.3)
G43	Migraine	17 (1)	6 (1.2)	11 (0.9)		L97	Ulcer of lower limb, not elsewhere classified	37 (2.1)	5 (1)	32 (2.6)
J03	Acute tonsillitis	17 (1)	6 (1.2)	11 (0.9)		R25	Abnormal involuntary movements	37 (2.1)	13 (2.5)	24 (2)
M65	Synovitis and tenosynovitis	14-17	<5	13 (1.1)		Z20	Contact with and exposure to communicable diseases	37 (2.1)	20 (3.9)	17 (1.4)
R19	Other symptoms and signs involving the digestive system and abdomen	15-18	<5	14 (1.2)		E21	Hyperparathyroidism and other disorders of parathyroid gland	36 (2.1)	8 (1.6)	28 (2.3)
R29	Other symptoms and signs involving the nervous and musculoskeletal systems	16-19	<5	15 (1.2)		E86	Volume depletion	36 (2.1)	8 (1.6)	28 (2.3)
R93	Abnormal findings on diagnostic imaging of other body structures	17 (1)	10 (2)	7 (0.6)		F05	Delirium, not induced by alcohol and other psychoactive substances	34-37	<5	33 (2.7)
S60	Superficial injury of wrist and hand	17 (1)	8 (1.6)	9 (0.7)		I42	Cardiomyopathy	33-36	<5	32 (2.6)
Z45	Adjustment and management of implanted device	16-19	<5	15 (1.2)		K56	Paralytic ileus and intestinal obstruction without hernia	36 (2.1)	6 (1.2)	30 (2.5)
A40	Streptococcal septicaemia	16 (0.9)	6 (1.2)	10 (0.8)		R03	Abnormal blood-pressure reading, without diagnosis	36 (2.1)	7 (1.4)	29 (2.4)
D04	Carcinoma in situ of skin	16 (0.9)	0 (0)	16 (1.3)		S00	Superficial injury of head	36 (2.1)	7 (1.4)	29 (2.4)
K51	Ulcerative colitis	16 (0.9)	6 (1.2)	10 (0.8)		S82	Fracture of lower leg, including ankle	36 (2.1)	10 (2)	26 (2.1)
L72	Follicular cysts of skin and subcutaneous tissue	16 (0.9)	8 (1.6)	8 (0.7)		Y95	Nosocomial condition	36 (2.1)	7 (1.4)	29 (2.4)
M06	Other rheumatoid arthritis	14-17	<5	13 (1.1)		J30	Vasomotor and allergic rhinitis	35 (2)	11 (2.1)	24 (2)
M94	Other disorders of cartilage	16 (0.9)	5 (1)	11 (0.9)		K58	Irritable bowel syndrome	35 (2)	15 (2.9)	20 (1.6)
W00	Fall on same level involving ice and snow	14-17	<5	13 (1.1)		R19	Other symptoms and signs involving the digestive system and abdomen	35 (2)	6 (1.2)	29 (2.4)
Y83	Surgical operation and other surgical procedures as the cause of abnormal reaction of the patient, or of later complication, without mention of misadventure at the time of the procedure	16-19	<5	15 (1.2)		R74	Abnormal serum enzyme levels	35 (2)	11 (2.1)	24 (2)
A69	Other spirochaetal infections	15 (0.9)	5 (1)	10 (0.8)		S81	Open wound of lower leg	35 (2)	9 (1.8)	26 (2.1)
F33	Recurrent depressive disorder	12-15	<5	11 (0.9)		T84	Complications of internal orthopaedic prosthetic devices, implants and grafts	35 (2)	6 (1.2)	29 (2.4)
K25	Gastric ulcer	15-18	<5	14 (1.2)		Y57	Other and unspecified drugs and medicaments	35 (2)	17 (3.3)	18 (1.5)
L29	Pruritus	14-17	<5	13 (1.1)		F10	Mental and behavioural disorders due to use of alcohol	34 (2)	12 (2.3)	22 (1.8)
N28	Other disorders of kidney and ureter, not elsewhere classified	13-16	<5	12 (1)		F33	Recurrent depressive disorder	34 (2)	13 (2.5)	21 (1.7)
N83	Noninflammatory disorders of ovary, fallopian tube and broad ligament	15 (0.9)	7 (1.4)	8 (0.7)		H92	Otalgia and effusion of ear	34 (2)	10 (2)	24 (2)
R21	Rash and other nonspecific skin eruption	15 (0.9)	7 (1.4)	8 (0.7)		R35	Polyuria	34 (2)	11 (2.1)	23 (1.9)
Z51	Other medical care	13-16	<5	12 (1)		R93	Abnormal findings on diagnostic imaging of other body structures	34 (2)	22 (4.3)	12 (1)
C18	Malignant neoplasm of colon	14-17	<5	13 (1.1)		S70	Superficial injury of hip and thigh	33-36	<5	32 (2.6)
D25	Leiomyoma of uterus	14 (0.8)	6 (1.2)	8 (0.7)		Z73	Problems related to life-management difficulty	34 (2)	18 (3.5)	16 (1.3)
D38	Neoplasm of uncertain or unknown behaviour of middle ear and respiratory and intrathoracic organs	11-14	<5	10 (0.8)		E04	Other nontoxic goitre	33 (1.9)	13 (2.5)	20 (1.6)
E10	Insulin-dependent diabetes mellitus	11-14	<5	10 (0.8)		G25	Other extrapyramidal and movement disorders	33 (1.9)	9 (1.8)	24 (2)
G25	Other extrapyramidal and movement disorders	12-15	<5	11 (0.9)		J84	Other interstitial pulmonary diseases	33 (1.9)	12 (2.3)	21 (1.7)
H33	Retinal detachments and breaks	11-14	<5	10 (0.8)		N20	Calculus of kidney and ureter	33 (1.9)	8 (1.6)	25 (2)
H93	Other disorders of ear, not elsewhere classified	14 (0.8)	5 (1)	9 (0.7)		S20	Superficial injury of thorax	33 (1.9)	9 (1.8)	24 (2)
I47	Paroxysmal tachycardia	13-16	<5	12 (1)		C43	Malignant melanoma of skin	29-32	<5	28 (2.3)
K35	Acute appendicitis	14 (0.8)	5 (1)	9 (0.7)		C83	Diffuse non-Hodgkin's lymphoma	32 (1.8)	5 (1)	27 (2.2)
L50	Urticaria	14 (0.8)	6 (1.2)	8 (0.7)		G40	Epilepsy	32 (1.8)	12 (2.3)	20 (1.6)
N08	Glomerular disorders in diseases classified elsewhere	13-16	<5	12 (1)		R21	Rash and other nonspecific skin eruption	32 (1.8)	12 (2.3)	20 (1.6)
N41	Inflammatory diseases of prostate	14 (0.8)	5 (1)	9 (0.7)		R29	Other symptoms and signs involving the nervous and musculoskeletal systems	32 (1.8)	10 (2)	22 (1.8)
N63	Unspecified lump in breast	12-15	<5	11 (0.9)		B59	Pneumocystosis	31 (1.8)	16 (3.1)	15 (1.2)
R13	Dysphagia	13-16	<5	12 (1)		J17	Pneumonia in diseases classified elsewhere	31 (1.8)	16 (3.1)	15 (1.2)
R26	Abnormalities of gait and mobility	14-17	<5	13 (1.1)		J31	Chronic rhinitis, nasopharyngitis and pharyngitis	31 (1.8)	10 (2)	21 (1.7)
R79	Other abnormal findings of blood chemistry	11-14	<5	10 (0.8)		K11	Diseases of salivary glands	31 (1.8)	11 (2.1)	20 (1.6)
T84	Complications of internal orthopaedic prosthetic devices, implants and grafts	14-17	<5	13 (1.1)		L20	Atopic dermatitis	31 (1.8)	12 (2.3)	19 (1.6)
Z49	Care involving dialysis	13-16	<5	12 (1)		R30	Pain associated with micturition	31 (1.8)	7 (1.4)	24 (2)
Z72	Problems related to lifestyle	13-16	<5	12 (1)		S83	Dislocation, sprain and strain of joints and ligaments of knee	31 (1.8)	8 (1.6)	23 (1.9)
I67	Other cerebrovascular diseases	10-13	<5	9 (0.7)		T86	Failure and rejection of transplanted organs and tissues	31 (1.8)	26 (5.1)	5 (0.4)
K11	Diseases of salivary glands	10-13	<5	9 (0.7)		D17	Benign lipomatous neoplasm	30 (1.7)	10 (2)	20 (1.6)
L21	Seborrhoeic dermatitis	12-15	<5	11 (0.9)		D51	Vitamin B12 deficiency anaemia	30 (1.7)	7 (1.4)	23 (1.9)
M49	Spondylopathies in diseases classified elsewhere	13 (0.8)	5 (1)	8 (0.7)		J94	Other pleural conditions	30 (1.7)	6 (1.2)	24 (2)
M67	Other disorders of synovium and tendon	10-13	<5	9 (0.7)		M20	Acquired deformities of fingers and toes	30 (1.7)	10 (2)	20 (1.6)
N64	Other disorders of breast	13 (0.8)	7 (1.4)	6 (0.5)		R59	Enlarged lymph nodes	30 (1.7)	6 (1.2)	24 (2)
R01	Cardiac murmurs and other cardiac sounds	10-13	<5	9 (0.7)		R63	Symptoms and signs concerning food and fluid intake	30 (1.7)	6 (1.2)	24 (2)
R09	Other symptoms and signs involving the circulatory and respiratory systems	12-15	<5	11 (0.9)		D41	Neoplasm of uncertain or unknown behaviour of urinary organs	26-29	<5	25 (2)
R30	Pain associated with micturition	13-16	<5	12 (1)		G43	Migraine	29 (1.7)	9 (1.8)	20 (1.6)
R35	Polyuria	12-15	<5	11 (0.9)		L29	Pruritus	26-29	<5	25 (2)
S62	Fracture at wrist and hand level	13 (0.8)	7 (1.4)	6 (0.5)		S30	Superficial injury of abdomen, lower back and pelvis	26-29	<5	25 (2)
S92	Fracture of foot, except ankle	13 (0.8)	7 (1.4)	6 (0.5)		S60	Superficial injury of wrist and hand	29 (1.7)	11 (2.1)	18 (1.5)
W19	Unspecified fall	13-16	<5	12 (1)		A98	Other viral haemorrhagic fevers, not elsewhere classified	28 (1.6)	14 (2.7)	14 (1.1)
A04	Other bacterial intestinal infections	12 (0.7)	6 (1.2)	6 (0.5)		D25	Leiomyoma of uterus	28 (1.6)	14 (2.7)	14 (1.1)
B00	Herpesviral [herpes simplex] infections	11-14	<5	10 (0.8)		J02	Acute pharyngitis	28 (1.6)	12 (2.3)	16 (1.3)
C20	Malignant neoplasm of rectum	12 (0.7)	0 (0)	12 (1)		K25	Gastric ulcer	27-30	<5	26 (2.1)
C64	Malignant neoplasm of kidney, except renal pelvis	12-15	<5	11 (0.9)		M65	Synovitis and tenosynovitis	28 (1.6)	9 (1.8)	19 (1.6)
C83	Diffuse non-Hodgkin's lymphoma	11-14	<5	10 (0.8)		I82	Other venous embolism and thrombosis	27 (1.6)	11 (2.1)	16 (1.3)
D13	Benign neoplasm of other and ill-defined parts of digestive system	12-15	<5	11 (0.9)		A69	Other spirochaetal infections	26 (1.5)	10 (2)	16 (1.3)
F00	Dementia in Alzheimer's disease	12 (0.7)	0 (0)	12 (1)		D38	Neoplasm of uncertain or unknown behaviour of middle ear and respiratory and intrathoracic organs	26 (1.5)	7 (1.4)	19 (1.6)
F45	Somatoform disorders	12 (0.7)	6 (1.2)	6 (0.5)		D72	Other disorders of white blood cells	24-27	<5	23 (1.9)
H34	Retinal vascular occlusions	12-15	<5	11 (0.9)		G57	Mononeuropathies of lower limb	26 (1.5)	6 (1.2)	20 (1.6)
J02	Acute pharyngitis	12-15	<5	11 (0.9)		H33	Retinal detachments and breaks	26 (1.5)	11 (2.1)	15 (1.2)
L40	Psoriasis	10-13	<5	9 (0.7)		I47	Paroxysmal tachycardia	26 (1.5)	6 (1.2)	20 (1.6)
L84	Corns and callosities	11-14	<5	10 (0.8)		J03	Acute tonsillitis	26 (1.5)	11 (2.1)	15 (1.2)
M71	Other bursopathies	9-12	<5	8 (0.7)		K12	Stomatitis and related lesions	23-26	<5	22 (1.8)
R77	Other abnormalities of plasma proteins	10-13	<5	9 (0.7)		R99	Other ill-defined and unspecified causes of mortality	24-27	<5	23 (1.9)
S81	Open wound of lower leg	12 (0.7)	5 (1)	7 (0.6)		W00	Fall on same level involving ice and snow	26 (1.5)	7 (1.4)	19 (1.6)
Z30	Contraceptive management	10-13	9 (1.8)	9		I67	Other cerebrovascular diseases	25 (1.4)	5 (1)	20 (1.6)
D35	Benign neoplasm of other and unspecified endocrine glands	11-14	<5	10 (0.8)		K63	Other diseases of intestine	25 (1.4)	5 (1)	20 (1.6)
D53	Other nutritional anaemias	9-12	<5	8 (0.7)		L40	Psoriasis	25 (1.4)	7 (1.4)	18 (1.5)
E05	Hyperthyroidism	9-12	<5	8 (0.7)		N13	Obstructive and reflux uropathy	22-25	<5	21 (1.7)
I78	Diseases of capillaries	8-11	<5	7 (0.6)		N83	Noninflammatory disorders of ovary, fallopian tube and broad ligament	25 (1.4)	12 (2.3)	13 (1.1)
J22	Unspecified acute lower respiratory infection	8-11	<5	7 (0.6)		T78	Adverse effects, not elsewhere classified	25 (1.4)	11 (2.1)	14 (1.1)
J32	Chronic sinusitis	8-11	<5	7 (0.6)		T88	Other complications of surgical and medical care, not elsewhere classified	25 (1.4)	7 (1.4)	18 (1.5)
K43	Ventral hernia	11-14	<5	10 (0.8)		Z53	Persons encountering health services for specific procedures, not carried out	25 (1.4)	7 (1.4)	18 (1.5)
L71	Rosacea	11-14	<5	10 (0.8)		C18	Malignant neoplasm of colon	22-25	<5	21 (1.7)
M43	Other deforming dorsopathies	8-11	<5	7 (0.6)		E05	Hyperthyroidism	24 (1.4)	8 (1.6)	16 (1.3)
M62	Other disorders of muscle	9-12	<5	8 (0.7)		E13	Other specified diabetes mellitus	24 (1.4)	8 (1.6)	16 (1.3)
R80	Isolated proteinuria	11 (0.6)	5 (1)	6 (0.5)		F03	Unspecified dementia	24-27	<5	23 (1.9)
R94	Abnormal results of function studies	9-12	<5	8 (0.7)		H93	Other disorders of ear, not elsewhere classified	24 (1.4)	8 (1.6)	16 (1.3)
S00	Superficial injury of head	10-13	<5	9 (0.7)		J32	Chronic sinusitis	24 (1.4)	10 (2)	14 (1.1)
S29	Other and unspecified injuries of thorax	8-11	<5	7 (0.6)		J96	Respiratory failure, not elsewhere classified	22-25	<5	21 (1.7)
S76	Injury of muscle and tendon at hip and thigh level	11 (0.6)	5 (1)	6 (0.5)		M50	Cervical disc disorders	24 (1.4)	8 (1.6)	16 (1.3)
Z08	Follow-up examination after treatment for malignant neoplasms	11 (0.6)	0 (0)	11 (0.9)		F45	Somatoform disorders	23 (1.3)	12 (2.3)	11 (0.9)
C67	Malignant neoplasm of bladder	10-13	<5	9 (0.7)		K35	Acute appendicitis	23 (1.3)	10 (2)	13 (1.1)
F03	Unspecified dementia	10 (0.6)	0 (0)	10 (0.8)		M05	Seropositive rheumatoid arthritis	22-25	<5	21 (1.7)
H16	Keratitis	7-10	<5	6 (0.5)		S23	Dislocation, sprain and strain of joints and ligaments of thorax	23 (1.3)	9 (1.8)	14 (1.1)
H20	Iridocyclitis	9-12	<5	8 (0.7)		S92	Fracture of foot, except ankle	23 (1.3)	10 (2)	13 (1.1)
I45	Other conduction disorders	10 (0.6)	0 (0)	10 (0.8)		G63	Polyneuropathy in diseases classified elsewhere	22 (1.3)	8 (1.6)	14 (1.1)
J11	Influenza, virus not identified	9-12	<5	8 (0.7)		K06	Other disorders of gingiva and edentulous alveolar ridge	22 (1.3)	8 (1.6)	14 (1.1)
J84	Other interstitial pulmonary diseases	10-13	<5	9 (0.7)		K81	Cholecystitis	22 (1.3)	11 (2.1)	11 (0.9)
J90	Pleural effusion, not elsewhere classified	10-13	<5	9 (0.7)		L71	Rosacea	22 (1.3)	6 (1.2)	16 (1.3)
J96	Respiratory failure, not elsewhere classified	9-12	<5	8 (0.7)		N28	Other disorders of kidney and ureter, not elsewhere classified	22 (1.3)	6 (1.2)	16 (1.3)
K10	Other diseases of jaws	8-11	<5	7 (0.6)		N48	Other disorders of penis	22 (1.3)	7 (1.4)	15 (1.2)
K50	Crohn's disease [regional enteritis]	10 (0.6)	0 (0)	10 (0.8)		C92	Myeloid leukaemia	21 (1.2)	6 (1.2)	15 (1.2)
K85	Acute pancreatitis	7-10	<5	6 (0.5)		D13	Benign neoplasm of other and ill-defined parts of digestive system	19-22	<5	18 (1.5)
L98	Other disorders of skin and subcutaneous tissue, not elsewhere classified	9-12	<5	8 (0.7)		E14	Unspecified diabetes mellitus	21 (1.2)	7 (1.4)	14 (1.1)
S86	Injury of muscle and tendon at lower leg level	9-12	<5	8 (0.7)		J11	Influenza, virus not identified	21 (1.2)	5 (1)	16 (1.3)
V49	Car occupant injured in other and unspecified transport accidents	8-11	<5	7 (0.6)		K00	Disorders of tooth development and eruption	21 (1.2)	7 (1.4)	14 (1.1)
Z10	Routine general health check-up of defined subpopulation	8-11	7 (1.4)	7		K90	Intestinal malabsorption	21 (1.2)	5 (1)	16 (1.3)
C41	Malignant neoplasm of bone and articular cartilage of other and unspecified sites	6-9	<5	5 (0.4)		L89	Decubitus ulcer	21 (1.2)	0 (0)	21 (1.7)
D18	Haemangioma and lymphangioma, any site	6-9	<5	5 (0.4)		M62	Other disorders of muscle	21 (1.2)	7 (1.4)	14 (1.1)
D32	Benign neoplasm of meninges	7-10	<5	6 (0.5)		S40	Superficial injury of shoulder and upper arm	21 (1.2)	8 (1.6)	13 (1.1)
D68	Other coagulation defects	9-12	<5	8 (0.7)		Z30	Contraceptive management	21 (1.2)	16 (3.1)	5 (0.4)
H36	Retinal disorders in diseases classified elsewhere	9-12	<5	8 (0.7)		C64	Malignant neoplasm of kidney, except renal pelvis	17-20	<5	16 (1.3)
J04	Acute laryngitis and tracheitis	8-11	<5	7 (0.6)		D35	Benign neoplasm of other and unspecified endocrine glands	20 (1.2)	5 (1)	15 (1.2)
J33	Nasal polyp	9-12	<5	8 (0.7)		G20	Parkinson's disease	19-22	<5	18 (1.5)
J92	Pleural plaque	9-12	<5	8 (0.7)		H52	Disorders of refraction and accommodation	20 (1.2)	9 (1.8)	11 (0.9)
K00	Disorders of tooth development and eruption	9-12	<5	8 (0.7)		I61	Intracerebral haemorrhage	20 (1.2)	6 (1.2)	14 (1.1)
K42	Umbilical hernia	7-10	<5	6 (0.5)		K51	Ulcerative colitis	20 (1.2)	8 (1.6)	12 (1)
K90	Intestinal malabsorption	8-11	<5	7 (0.6)		K85	Acute pancreatitis	20 (1.2)	10 (2)	10 (0.8)
M02	Reactive arthropathies	6-9	5 (1)	5		L21	Seborrhoeic dermatitis	20 (1.2)	5 (1)	15 (1.2)
N92	Excessive, frequent and irregular menstruation	6-9	<5	5 (0.4)		M71	Other bursopathies	20 (1.2)	10 (2)	10 (0.8)
S69	Other and unspecified injuries of wrist and hand	6-9	<5	5 (0.4)		M94	Other disorders of cartilage	20 (1.2)	7 (1.4)	13 (1.1)
W22	Striking against or struck by other objects	7-10	<5	6 (0.5)		R01	Cardiac murmurs and other cardiac sounds	20 (1.2)	7 (1.4)	13 (1.1)
Z73	Problems related to life-management difficulty	7-10	<5	6 (0.5)		R09	Other symptoms and signs involving the circulatory and respiratory systems	20 (1.2)	5 (1)	15 (1.2)
A98	Other viral haemorrhagic fevers, not elsewhere classified	8-11	<5	7 (0.6)		R26	Abnormalities of gait and mobility	19-22	<5	18 (1.5)
C96	Other and unspecified malignant neoplasms of lymphoid, haematopoietic and related tissue	6-9	<5	5 (0.4)		R94	Abnormal results of function studies	20 (1.2)	8 (1.6)	12 (1)
D05	Carcinoma in situ of breast	6-9	<5	5 (0.4)		Z75	Problems related to medical facilities and other health care	20 (1.2)	6 (1.2)	14 (1.1)
E86	Volume depletion	8 (0.5)	0 (0)	8 (0.7)		D44	Neoplasm of uncertain or unknown behaviour of endocrine glands	19 (1.1)	5 (1)	14 (1.1)
G20	Parkinson's disease	8 (0.5)	0 (0)	8 (0.7)		D46	Myelodysplastic syndromes	16-19	<5	15 (1.2)
I82	Other venous embolism and thrombosis	8-11	<5	7 (0.6)		F06	Other mental disorders due to brain damage and dysfunction and to physical disease	19 (1.1)	5 (1)	14 (1.1)
J43	Emphysema	7-10	<5	6 (0.5)		H20	Iridocyclitis	19 (1.1)	5 (1)	14 (1.1)
K56	Paralytic ileus and intestinal obstruction without hernia	8-11	<5	7 (0.6)		H34	Retinal vascular occlusions	18-21	<5	17 (1.4)
L97	Ulcer of lower limb, not elsewhere classified	8-11	<5	7 (0.6)		H65	Nonsuppurative otitis media	19 (1.1)	9 (1.8)	10 (0.8)
M46	Other inflammatory spondylopathies	6-9	<5	5 (0.4)		I45	Other conduction disorders	18-21	<5	17 (1.4)
M90	Osteopathies in diseases classified elsewhere	8-11	<5	7 (0.6)		K42	Umbilical hernia	16-19	<5	15 (1.2)
N12	Tubulo-interstitial nephritis, not specified as acute or chronic	8-11	<5	7 (0.6)		K43	Ventral hernia	17-20	<5	16 (1.3)
N31	Neuromuscular dysfunction of bladder, not elsewhere classified	7-10	<5	6 (0.5)		L98	Other disorders of skin and subcutaneous tissue, not elsewhere classified	17-20	<5	16 (1.3)
S40	Superficial injury of shoulder and upper arm	7-10	<5	6 (0.5)		M06	Other rheumatoid arthritis	17-20	<5	16 (1.3)
S89	Other and unspecified injuries of lower leg	8-11	<5	7 (0.6)		M67	Other disorders of synovium and tendon	19 (1.1)	8 (1.6)	11 (0.9)
S90	Superficial injury of ankle and foot	8-11	<5	7 (0.6)		M82	Osteoporosis in diseases classified elsewhere	18-21	<5	17 (1.4)
W17	Other fall from one level to another	7-10	<5	6 (0.5)		W22	Striking against or struck by other objects	19 (1.1)	7 (1.4)	12 (1)
Z48	Other surgical follow-up care	7-10	<5	6 (0.5)		E89	Postprocedural endocrine and metabolic disorders, not elsewhere classified	18 (1)	11 (2.1)	7 (0.6)
B37	Candidiasis	6-9	<5	5 (0.4)		H57	Other disorders of eye and adnexa	18 (1)	6 (1.2)	12 (1)
B99	Other and unspecified infectious diseases	7-10	<5	6 (0.5)		J21	Acute bronchiolitis	18 (1)	10 (2)	8 (0.7)
C40	Malignant neoplasm of bone and articular cartilage of limbs	7 (0.4)	<5	<5		K22	Other diseases of oesophagus	15-18	<5	14 (1.1)
C49	Malignant neoplasm of other connective and soft tissue	7 (0.4)	0 (0)	7 (0.6)		L84	Corns and callosities	18 (1)	5 (1)	13 (1.1)
C54	Malignant neoplasm of corpus uteri	6-9	<5	5 (0.4)		N12	Tubulo-interstitial nephritis, not specified as acute or chronic	15-18	<5	14 (1.1)
C73	Malignant neoplasm of thyroid gland	6-9	5 (1)	5		N41	Inflammatory diseases of prostate	18 (1)	7 (1.4)	11 (0.9)
C77	Secondary and unspecified malignant neoplasm of lymph nodes	6-9	<5	5 (0.4)		R56	Convulsions, not elsewhere classified	18 (1)	7 (1.4)	11 (0.9)
C80	Malignant neoplasm without specification of site	7 (0.4)	<5	<5		R79	Other abnormal findings of blood chemistry	18 (1)	5 (1)	13 (1.1)
C85	Other and unspecified types of non-Hodgkin's lymphoma	6-9	<5	5 (0.4)		S62	Fracture at wrist and hand level	18 (1)	8 (1.6)	10 (0.8)
C92	Myeloid leukaemia	7 (0.4)	0 (0)	7 (0.6)		Y84	Other medical procedures as the cause of abnormal reaction of the patient, or of later complication, without mention of misadventure at the time of the procedure	18 (1)	12 (2.3)	6 (0.5)
C95	Leukaemia of unspecified cell type	7-10	<5	6 (0.5)		Z10	Routine general health check-up of defined subpopulation	18 (1)	11 (2.1)	7 (0.6)
D46	Myelodysplastic syndromes	7-10	<5	6 (0.5)		Z72	Problems related to lifestyle	17-20	<5	16 (1.3)
F31	Bipolar affective disorder	7 (0.4)	<5	<5		E10	Insulin-dependent diabetes mellitus	14-17	<5	13 (1.1)
G53	Cranial nerve disorders in diseases classified elsewhere	7 (0.4)	0 (0)	7 (0.6)		G99	Other disorders of nervous system in diseases classified elsewhere	17 (1)	8 (1.6)	9 (0.7)
G55	Nerve root and plexus compressions in diseases classified elsewhere	6-9	<5	5 (0.4)		M43	Other deforming dorsopathies	17 (1)	5 (1)	12 (1)
H62	Disorders of external ear in diseases classified elsewhere	7-10	<5	6 (0.5)		V49	Car occupant injured in other and unspecified transport accidents	17 (1)	7 (1.4)	10 (0.8)
I15	Secondary hypertension	7-10	<5	6 (0.5)		Y88	Sequelae with surgical and medical care as external cause	17 (1)	11 (2.1)	6 (0.5)
K06	Other disorders of gingiva and edentulous alveolar ridge	7-10	<5	6 (0.5)		Z31	Procreative management	17 (1)	7 (1.4)	10 (0.8)
K12	Stomatitis and related lesions	7-10	<5	6 (0.5)		Z48	Other surgical follow-up care	17 (1)	6 (1.2)	11 (0.9)
K55	Vascular disorders of intestine	7-10	<5	6 (0.5)		C34	Malignant neoplasm of bronchus and lung	14-17	<5	13 (1.1)
K64	Haemorrhoids and perianal venous thrombosis	7-10	<5	6 (0.5)		C85	Other and unspecified types of non-Hodgkin's lymphoma	15-18	<5	14 (1.1)
L23	Allergic contact dermatitis	6-9	<5	5 (0.4)		G53	Cranial nerve disorders in diseases classified elsewhere	16 (0.9)	5 (1)	11 (0.9)
N32	Other disorders of bladder	7 (0.4)	<5	<5		I15	Secondary hypertension	13-16	<5	12 (1)
N42	Other disorders of prostate	7 (0.4)	0 (0)	7 (0.6)		J43	Emphysema	13-16	<5	12 (1)
N43	Hydrocele and spermatocele	6-9	<5	5 (0.4)		J92	Pleural plaque	16-19	<5	15 (1.2)
Z13	Special screening examination for other diseases and disorders	6-9	<5	5 (0.4)		K64	Haemorrhoids and perianal venous thrombosis	16 (0.9)	5 (1)	11 (0.9)
Z20	Contact with and exposure to communicable diseases	6-9	<5	5 (0.4)		M36	Systemic disorders of connective tissue in diseases classified elsewhere	16 (0.9)	8 (1.6)	8 (0.7)
Z75	Problems related to medical facilities and other health care	7-10	<5	6 (0.5)		N32	Other disorders of bladder	16 (0.9)	9 (1.8)	7 (0.6)
D16	Benign neoplasm of bone and articular cartilage	6 (0.4)	<5	<5		N63	Unspecified lump in breast	14-17	<5	13 (1.1)
D31	Benign neoplasm of eye and adnexa	6-9	<5	5 (0.4)		R15	Faecal incontinence	16 (0.9)	5 (1)	11 (0.9)
D39	Neoplasm of uncertain or unknown behaviour of female genital organs	6-9	<5	5 (0.4)		R77	Other abnormalities of plasma proteins	13-16	<5	12 (1)
D44	Neoplasm of uncertain or unknown behaviour of endocrine glands	6 (0.4)	<5	<5		Z08	Follow-up examination after treatment for malignant neoplasms	15-18	<5	14 (1.1)
D86	Sarcoidosis	6-9	<5	5 (0.4)		A08	Viral and other specified intestinal infections	15 (0.9)	6 (1.2)	9 (0.7)
E14	Unspecified diabetes mellitus	6-9	<5	5 (0.4)		C78	Secondary malignant neoplasm of respiratory and digestive organs	15 (0.9)	5 (1)	10 (0.8)
E23	Hypofunction and other disorders of pituitary gland	6-9	<5	5 (0.4)		C80	Malignant neoplasm without specification of site	15 (0.9)	5 (1)	10 (0.8)
E89	Postprocedural endocrine and metabolic disorders, not elsewhere classified	6 (0.4)	<5	<5		D63	Anaemia in chronic diseases classified elsewhere	15-18	<5	14 (1.1)
F01	Vascular dementia	6 (0.4)	0 (0)	6 (0.5)		H16	Keratitis	15 (0.9)	7 (1.4)	8 (0.7)
G24	Dystonia	6 (0.4)	0 (0)	6 (0.5)		J04	Acute laryngitis and tracheitis	15 (0.9)	5 (1)	10 (0.8)
G51	Facial nerve disorders	6 (0.4)	<5	<5		J33	Nasal polyp	15 (0.9)	5 (1)	10 (0.8)
G57	Mononeuropathies of lower limb	6 (0.4)	<5	<5		K76	Other diseases of liver	15 (0.9)	6 (1.2)	9 (0.7)
G63	Polyneuropathy in diseases classified elsewhere	6-9	<5	5 (0.4)		N64	Other disorders of breast	15 (0.9)	7 (1.4)	8 (0.7)
H52	Disorders of refraction and accommodation	6-9	<5	5 (0.4)		S86	Injury of muscle and tendon at lower leg level	15 (0.9)	6 (1.2)	9 (0.7)
H54	Blindness and low vision	6 (0.4)	<5	<5		S91	Open wound of ankle and foot	14-17	<5	13 (1.1)
H57	Other disorders of eye and adnexa	6 (0.4)	<5	<5		Z85	Personal history of malignant neoplasm	15 (0.9)	5 (1)	10 (0.8)
H65	Nonsuppurative otitis media	6 (0.4)	<5	<5		C20	Malignant neoplasm of rectum	14-17	<5	13 (1.1)
H72	Perforation of tympanic membrane	6-9	<5	5 (0.4)		C67	Malignant neoplasm of bladder	14-17	<5	13 (1.1)
J34	Other disorders of nose and nasal sinuses	6 (0.4)	<5	<5		C88	Malignant immunoproliferative diseases	14-17	<5	13 (1.1)
J47	Bronchiectasis	6 (0.4)	0 (0)	6 (0.5)		D68	Other coagulation defects	13-16	<5	12 (1)
K60	Fissure and fistula of anal and rectal regions	6 (0.4)	<5	<5		F01	Vascular dementia	14 (0.8)	0 (0)	14 (1.1)
K76	Other diseases of liver	6 (0.4)	<5	<5		G55	Nerve root and plexus compressions in diseases classified elsewhere	14 (0.8)	5 (1)	9 (0.7)
K86	Other diseases of pancreas	6-9	<5	5 (0.4)		H36	Retinal disorders in diseases classified elsewhere	14-17	<5	13 (1.1)
M00	Pyogenic arthritis	6 (0.4)	<5	<5		H54	Blindness and low vision	12-15	<5	11 (0.9)
M21	Other acquired deformities of limbs	6-9	<5	5 (0.4)		J98	Other respiratory disorders	14-17	<5	13 (1.1)
M45	Ankylosing spondylitis	6 (0.4)	<5	<5		M02	Reactive arthropathies	14 (0.8)	8 (1.6)	6 (0.5)
N13	Obstructive and reflux uropathy	6-9	<5	5 (0.4)		S29	Other and unspecified injuries of thorax	14 (0.8)	6 (1.2)	8 (0.7)
N45	Orchitis and epididymitis	6-9	<5	5 (0.4)		S51	Open wound of forearm	12-15	<5	11 (0.9)
N48	Other disorders of penis	6-9	<5	5 (0.4)		S76	Injury of muscle and tendon at hip and thigh level	14 (0.8)	5 (1)	9 (0.7)
N76	Other inflammation of vagina and vulva	6-9	<5	5 (0.4)		W17	Other fall from one level to another	11-14	<5	10 (0.8)
N84	Polyp of female genital tract	6 (0.4)	0 (0)	6 (0.5)		C41	Malignant neoplasm of bone and articular cartilage of other and unspecified sites	13 (0.8)	5 (1)	8 (0.7)
N99	Postprocedural disorders of genitourinary system, not elsewhere classified	6 (0.4)	0 (0)	6 (0.5)		C49	Malignant neoplasm of other connective and soft tissue	11-14	<5	10 (0.8)
R82	Other abnormal findings in urine	6 (0.4)	0 (0)	6 (0.5)		C96	Other and unspecified malignant neoplasms of lymphoid, haematopoietic and related tissue	10-13	<5	9 (0.7)
R89	Abnormal findings in nipple discharge synovial fluid wound secretions	6 (0.4)	<5	<5		D32	Benign neoplasm of meninges	10-13	<5	9 (0.7)
S33	Dislocation, sprain and strain of joints and ligaments of lumbar spine and pelvis	6 (0.4)	<5	<5		D39	Neoplasm of uncertain or unknown behaviour of female genital organs	10-13	<5	9 (0.7)
S63	Dislocation, sprain and strain of joints and ligaments at wrist and hand level	6 (0.4)	<5	<5		D59	Acquired haemolytic anaemia	11-14	<5	10 (0.8)
S91	Open wound of ankle and foot	6-9	<5	5 (0.4)		G72	Other myopathies	10-13	<5	9 (0.7)
T15	Foreign body on external eye	6 (0.4)	<5	<5		G82	Paraplegia and tetraplegia	13-16	<5	12 (1)
T78	Adverse effects, not elsewhere classified	6 (0.4)	<5	<5		G95	Other and unspecified diseases of spinal cord	13-16	<5	12 (1)
Y95	Nosocomial condition	6-9	<5	5 (0.4)		I78	Diseases of capillaries	13 (0.8)	5 (1)	8 (0.7)
C56	Malignant neoplasm of ovary	5 (0.3)	0 (0)	5 (0.4)		J13	Pneumonia due to Streptococcus pneumoniae	10-13	<5	9 (0.7)
C78	Secondary malignant neoplasm of respiratory and digestive organs	5 (0.3)	<5	<5		K83	Other diseases of biliary tract	13 (0.8)	0 (0)	13 (1.1)
D03	Melanoma in situ	5 (0.3)	0 (0)	5 (0.4)		N45	Orchitis and epididymitis	13-16	<5	12 (1)
D11	Benign neoplasm of major salivary glands	5 (0.3)	<5	<5		N84	Polyp of female genital tract	12-15	<5	11 (0.9)
D45	Polycythaemia vera	5 (0.3)	0 (0)	5 (0.4)		S12	Fracture of neck	12-15	<5	11 (0.9)
D63	Anaemia in chronic diseases classified elsewhere	5 (0.3)	0 (0)	5 (0.4)		S89	Other and unspecified injuries of lower leg	11-14	<5	10 (0.8)
D89	Other disorders involving the immune mechanism, not elsewhere classified	5 (0.3)	<5	<5		S90	Superficial injury of ankle and foot	12-15	<5	11 (0.9)
E16	Other disorders of pancreatic internal secretion	5 (0.3)	0 (0)	5 (0.4)		B27	Infectious mononucleosis	10-13	9 (1.8)	9
F05	Delirium, not induced by alcohol and other psychoactive substances	5 (0.3)	0 (0)	5 (0.4)		D10	Benign neoplasm of mouth and pharynx	9-12	<5	8 (0.7)
F06	Other mental disorders due to brain damage and dysfunction and to physical disease	5 (0.3)	0 (0)	5 (0.4)		D31	Benign neoplasm of eye and adnexa	9-12	<5	8 (0.7)
F34	Persistent mood [affective] disorders	5 (0.3)	<5	<5		D53	Other nutritional anaemias	9-12	<5	8 (0.7)
G50	Disorders of trigeminal nerve	5 (0.3)	0 (0)	5 (0.4)		G51	Facial nerve disorders	9-12	<5	8 (0.7)
G54	Nerve root and plexus disorders	5 (0.3)	0 (0)	5 (0.4)		H72	Perforation of tympanic membrane	9-12	<5	8 (0.7)
G72	Other myopathies	5 (0.3)	<5	<5		J47	Bronchiectasis	12-15	<5	11 (0.9)
G82	Paraplegia and tetraplegia	5 (0.3)	<5	<5		K31	Other diseases of stomach and duodenum	12 (0.7)	5 (1)	7 (0.6)
G95	Other and unspecified diseases of spinal cord	5 (0.3)	0 (0)	5 (0.4)		K50	Crohn's disease [regional enteritis]	12-15	<5	11 (0.9)
H15	Disorders of sclera	5 (0.3)	<5	<5		K55	Vascular disorders of intestine	11-14	<5	10 (0.8)
H18	Other disorders of cornea	5 (0.3)	0 (0)	5 (0.4)		N31	Neuromuscular dysfunction of bladder, not elsewhere classified	9-12	<5	8 (0.7)
H50	Other strabismus	5 (0.3)	<5	<5		N76	Other inflammation of vagina and vulva	12 (0.7)	7 (1.4)	5 (0.4)
H68	Eustachian salpingitis and obstruction	5 (0.3)	<5	<5		N99	Postprocedural disorders of genitourinary system, not elsewhere classified	11-14	<5	10 (0.8)
I12	Hypertensive renal disease	5 (0.3)	<5	<5		R80	Isolated proteinuria	12 (0.7)	5 (1)	7 (0.6)
I27	Other pulmonary heart diseases	5 (0.3)	0 (0)	5 (0.4)		Z93	Artificial opening status	10-13	<5	9 (0.7)
J09	Influenza due to certain identified influenza viruses	5 (0.3)	<5	<5		C25	Malignant neoplasm of pancreas	11-14	<5	10 (0.8)
J10	Influenza due to identified influenza virus	5 (0.3)	<5	<5		C54	Malignant neoplasm of corpus uteri	10-13	<5	9 (0.7)
J13	Pneumonia due to Streptococcus pneumoniae	5 (0.3)	<5	<5		C95	Leukaemia of unspecified cell type	8-11	<5	7 (0.6)
J35	Chronic diseases of tonsils and adenoids	5 (0.3)	<5	<5		D18	Haemangioma and lymphangioma, any site	11 (0.6)	6 (1.2)	5 (0.4)
J46	Status asthmaticus	5 (0.3)	<5	<5		D80	Immunodeficiency with predominantly antibody defects	8-11	<5	7 (0.6)
J94	Other pleural conditions	5 (0.3)	<5	<5		E23	Hypofunction and other disorders of pituitary gland	9-12	<5	8 (0.7)
K22	Other diseases of oesophagus	5 (0.3)	0 (0)	5 (0.4)		F31	Bipolar affective disorder	8-11	<5	7 (0.6)
K31	Other diseases of stomach and duodenum	5 (0.3)	<5	<5		I36	Nonrheumatic tricuspid valve disorders	11-14	<5	10 (0.8)
K63	Other diseases of intestine	5 (0.3)	0 (0)	5 (0.4)		J38	Diseases of vocal cords and larynx, not elsewhere classified	8-11	<5	7 (0.6)
K70	Alcoholic liver disease	5 (0.3)	<5	<5		K60	Fissure and fistula of anal and rectal regions	11 (0.6)	5 (1)	6 (0.5)
K81	Cholecystitis	5 (0.3)	<5	<5		L23	Allergic contact dermatitis	9-12	<5	8 (0.7)
L43	Lichen planus	5 (0.3)	<5	<5		N47	Redundant prepuce, phimosis and paraphimosis	9-12	<5	8 (0.7)
M18	Arthrosis of first carpometacarpal joint	5 (0.3)	<5	<5		N92	Excessive, frequent and irregular menstruation	11 (0.6)	6 (1.2)	5 (0.4)
M41	Scoliosis	5 (0.3)	<5	<5		S09	Other and unspecified injuries of head	11-14	<5	10 (0.8)
N03	Chronic nephritic syndrome	5 (0.3)	<5	<5		S63	Dislocation, sprain and strain of joints and ligaments at wrist and hand level	11 (0.6)	6 (1.2)	5 (0.4)
Q61	Cystic kidney disease	5 (0.3)	0 (0)	5 (0.4)		Z13	Special screening examination for other diseases and disorders	9-12	<5	8 (0.7)
R87	Abnormal findings in secretions and smears from cervix uteri vagina vulva	5 (0.3)	<5	<5		B97	Viral agents as the cause of diseases classified to other chapters	7-10	6 (1.2)	6
T90	Sequelae of injuries of head	5 (0.3)	<5	<5		D62	Acute posthaemorrhagic anaemia	9-12	<5	8 (0.7)
Y57	Other and unspecified drugs and medicaments	5 (0.3)	<5	<5		D86	Sarcoidosis	9-12	<5	8 (0.7)
Z31	Procreative management	5 (0.3)	<5	<5		D89	Other disorders involving the immune mechanism, not elsewhere classified	7-10	<5	6 (0.5)
Z53	Persons encountering health services for specific procedures, not carried out	5 (0.3)	<5	<5		H49	Paralytic strabismus	10-13	<5	9 (0.7)
Z94	Transplanted organ and tissue status	5 (0.3)	0 (0)	5 (0.4)		H50	Other strabismus	10 (0.6)	5 (1)	5 (0.4)
B07	Viral warts	<5	<5	<5		J86	Pyothorax	10-13	<5	9 (0.7)
B34	Viral infection of unspecified site	<5	0 (0)	0		K01	Embedded and impacted teeth	7-10	<5	6 (0.5)
B36	Other superficial mycoses	<5	<5	<5		L43	Lichen planus	8-11	<5	7 (0.6)
C34	Malignant neoplasm of bronchus and lung	<5	<5	<5		M46	Other inflammatory spondylopathies	8-11	<5	7 (0.6)
C82	Follicular [nodular] non-Hodgkin's lymphoma	<5	0 (0)	0		N03	Chronic nephritic syndrome	9-12	<5	8 (0.7)
C88	Malignant immunoproliferative diseases	<5	<5	<5		N25	Disorders resulting from impaired renal tubular function	8-11	<5	7 (0.6)
D10	Benign neoplasm of mouth and pharynx	<5	0 (0)	0		N43	Hydrocele and spermatocele	9-12	<5	8 (0.7)
D21	Other benign neoplasms of connective and other soft tissue	<5	0 (0)	0		R89	Abnormal findings in nipple discharge synovial fluid wound secretions	9-12	<5	8 (0.7)
D24	Benign neoplasm of breast	<5	<5	<5		S50	Superficial injury of forearm	9-12	<5	8 (0.7)
D52	Folate deficiency anaemia	<5	0 (0)	0		S69	Other and unspecified injuries of wrist and hand	7-10	<5	6 (0.5)
E53	Deficiency of other B group vitamins	<5	0 (0)	0		T14	Injury of unspecified body region	10-13	<5	9 (0.7)
G35	Multiple sclerosis	<5	<5	<5		W10	Fall on and from stairs and steps	9-12	<5	8 (0.7)
H27	Other disorders of lens	<5	0 (0)	0		X57	Unspecified privation	7-10	<5	6 (0.5)
H47	Other disorders of optic [2nd] nerve and visual pathways	<5	<5	<5		Z23	Need for immunization against single bacterial diseases	8-11	<5	7 (0.6)
H49	Paralytic strabismus	<5	0 (0)	0		A32	Listeriosis	6-9	5 (1)	5
H80	Otosclerosis	<5	<5	<5		C40	Malignant neoplasm of bone and articular cartilage of limbs	6-9	<5	5 (0.4)
I36	Nonrheumatic tricuspid valve disorders	<5	0 (0)	0		C73	Malignant neoplasm of thyroid gland	7-10	6 (1.2)	6
I60	Subarachnoid haemorrhage	<5	0 (0)	0		D05	Carcinoma in situ of breast	7-10	<5	6 (0.5)
I73	Other peripheral vascular diseases	<5	0 (0)	0		D30	Benign neoplasm of urinary organs	8-11	<5	7 (0.6)
J37	Chronic laryngitis and laryngotracheitis	<5	<5	<5		G50	Disorders of trigeminal nerve	8-11	<5	7 (0.6)
J38	Diseases of vocal cords and larynx, not elsewhere classified	<5	<5	<5		H15	Disorders of sclera	6-9	5 (1)	5
J40	Bronchitis, not specified as acute or chronic	<5	<5	<5		J34	Other disorders of nose and nasal sinuses	6-9	<5	5 (0.4)
J98	Other respiratory disorders	<5	<5	<5		J46	Status asthmaticus	8-11	<5	7 (0.6)
K09	Cysts of oral region, not elsewhere classified	<5	<5	<5		K09	Cysts of oral region, not elsewhere classified	6-9	<5	5 (0.4)
K14	Diseases of tongue	<5	<5	<5		K86	Other diseases of pancreas	9-12	<5	8 (0.7)
K27	Peptic ulcer, site unspecified	<5	<5	<5		L28	Lichen simplex chronicus and prurigo	9-12	<5	8 (0.7)
K83	Other diseases of biliary tract	<5	0 (0)	0		M18	Arthrosis of first carpometacarpal joint	7-10	<5	6 (0.5)
L01	Impetigo	<5	<5	<5		R32	Unspecified urinary incontinence	9-12	<5	8 (0.7)
L52	Erythema nodosum	<5	0 (0)	0		R86	Abnormal spermatozoa	8-11	<5	7 (0.6)
L73	Other follicular disorders	<5	<5	<5		R87	Abnormal findings in secretions and smears from cervix uteri vagina vulva	8-11	7 (1.4)	7
L85	Other epidermal thickening	<5	<5	<5		S99	Other and unspecified injuries of ankle and foot	8-11	<5	7 (0.6)
M40	Kyphosis and lordosis	<5	<5	<5		T15	Foreign body on external eye	6-9	5 (1)	5
M66	Spontaneous rupture of synovium and tendon	<5	<5	<5		B01	Varicella [chickenpox]	8 (0.5)	8 (1.6)	0 (0)
M89	Other disorders of bone	<5	0 (0)	0		B07	Viral warts	8-11	<5	7 (0.6)
N60	Benign mammary dysplasia	<5	<5	<5		C82	Follicular [nodular] non-Hodgkin's lymphoma	8-11	<5	7 (0.6)
N93	Other abnormal uterine and vaginal bleeding	<5	<5	<5		D03	Melanoma in situ	8 (0.5)	0 (0)	8 (0.7)
R61	Hyperhidrosis	<5	<5	<5		E16	Other disorders of pancreatic internal secretion	8 (0.5)	0 (0)	8 (0.7)
R68	Other general symptoms and signs	<5	<5	<5		E53	Deficiency of other B group vitamins	8-11	<5	7 (0.6)
R71	Abnormality of red blood cells	<5	0 (0)	0		F29	Unspecified nonorganic psychosis	8-11	<5	7 (0.6)
R72	Abnormality of white blood cells, not elsewhere classified	<5	<5	<5		F34	Persistent mood [affective] disorders	8 (0.5)	<5	<5
R76	Other abnormal immunological findings in serum	<5	<5	<5		H05	Disorders of orbit	6-9	<5	5 (0.4)
S12	Fracture of neck	<5	0 (0)	0		H19	Disorders of sclera and cornea in diseases classified elsewhere	6-9	<5	5 (0.4)
S13	Dislocation, sprain and strain of joints and ligaments at neck level	<5	<5	<5		H27	Other disorders of lens	8-11	<5	7 (0.6)
S50	Superficial injury of forearm	<5	<5	<5		I27	Other pulmonary heart diseases	8-11	<5	7 (0.6)
S51	Open wound of forearm	<5	<5	<5		I31	Other diseases of pericardium	8 (0.5)	0 (0)	8 (0.7)
T14	Injury of unspecified body region	<5	0 (0)	0		K26	Duodenal ulcer	8 (0.5)	0 (0)	8 (0.7)
T36	Poisoning by medicine	<5	<5	<5		K74	Fibrosis and cirrhosis of liver	7-10	<5	6 (0.5)
T88	Other complications of surgical and medical care, not elsewhere classified	<5	0 (0)	0		L51	Erythema multiforme	7-10	<5	6 (0.5)
T91	Sequelae of injuries of neck and trunk	<5	<5	<5		L53	Other erythematous conditions	7-10	<5	6 (0.5)
T93	Sequelae of injuries of lower limb	<5	0 (0)	0		L85	Other epidermal thickening	6-9	<5	5 (0.4)
Z47	Other orthopaedic follow-up care	<5	0 (0)	0		M40	Kyphosis and lordosis	7-10	<5	6 (0.5)
Z54	Convalescence	<5	<5	<5		M41	Scoliosis	6-9	<5	5 (0.4)
Z85	Personal history of malignant neoplasm	<5	<5	<5		M99	Biomechanical lesions, not elsewhere classified	8-11	<5	7 (0.6)
A08	Viral and other specified intestinal infections	<5	<5	<5		N36	Other disorders of urethra	7-10	<5	6 (0.5)
B86	Scabies	<5	0 (0)	0		N42	Other disorders of prostate	8 (0.5)	0 (0)	8 (0.7)
B91	Sequelae of poliomyelitis	<5	<5	<5		Q21	Congenital malformations of cardiac septa	6-9	5 (1)	5
C76	Malignant neoplasm of other and ill-defined sites	<5	0 (0)	0		R39	Other symptoms and signs involving the urinary system	7-10	<5	6 (0.5)
D14	Benign neoplasm of middle ear and respiratory system	<5	<5	<5		S13	Dislocation, sprain and strain of joints and ligaments at neck level	8 (0.5)	<5	<5
D27	Benign neoplasm of ovary	<5	<5	<5		T36	Poisoning by medicine	6-9	<5	5 (0.4)
D33	Benign neoplasm of brain and other parts of central nervous system	<5	0 (0)	0		T90	Sequelae of injuries of head	7-10	<5	6 (0.5)
D43	Neoplasm of uncertain or unknown behaviour of brain and central nervous system	<5	0 (0)	0		W57	Bitten or stung by nonvenomous insect and other nonvenomous arthropods	6-9	5 (1)	5
D59	Acquired haemolytic anaemia	<5	0 (0)	0		C56	Malignant neoplasm of ovary	7-10	<5	6 (0.5)
D61	Other aplastic anaemias	<5	0 (0)	0		C77	Secondary and unspecified malignant neoplasm of lymph nodes	6-9	<5	5 (0.4)
D62	Acute posthaemorrhagic anaemia	<5	0 (0)	0		D11	Benign neoplasm of major salivary glands	7-10	<5	6 (0.5)
D80	Immunodeficiency with predominantly antibody defects	<5	<5	<5		D16	Benign neoplasm of bone and articular cartilage	7 (0.4)	<5	<5
E13	Other specified diabetes mellitus	<5	<5	<5		D43	Neoplasm of uncertain or unknown behaviour of brain and central nervous system	7-10	<5	6 (0.5)
E55	Vitamin D deficiency	<5	0 (0)	0		D45	Polycythaemia vera	7-10	<5	6 (0.5)
F20	Schizophrenia	<5	<5	<5		G61	Inflammatory polyneuropathy	7 (0.4)	0 (0)	7 (0.6)
F29	Unspecified nonorganic psychosis	<5	0 (0)	0		G90	Disorders of autonomic nervous system	7 (0.4)	<5	<5
F40	Phobic anxiety disorders	<5	<5	<5		H47	Other disorders of optic [2nd] nerve and visual pathways	7-10	<5	6 (0.5)
G31	Other degenerative diseases of nervous system, not elsewhere classified	<5	0 (0)	0		H62	Disorders of external ear in diseases classified elsewhere	7-10	<5	6 (0.5)
G61	Inflammatory polyneuropathy	<5	0 (0)	0		H69	Other disorders of Eustachian tube	6-9	<5	5 (0.4)
G83	Other paralytic syndromes	<5	<5	<5		I24	Other acute ischaemic heart diseases	7-10	<5	6 (0.5)
G99	Other disorders of nervous system in diseases classified elsewhere	<5	<5	<5		I33	Acute and subacute endocarditis	6-9	<5	5 (0.4)
H69	Other disorders of Eustachian tube	<5	<5	<5		I65	Occlusion and stenosis of precerebral arteries, not resulting in cerebral infarction	7-10	<5	6 (0.5)
H83	Other diseases of inner ear	<5	<5	<5		K14	Diseases of tongue	6-9	<5	5 (0.4)
I61	Intracerebral haemorrhage	<5	<5	<5		L01	Impetigo	6-9	<5	5 (0.4)
I65	Occlusion and stenosis of precerebral arteries, not resulting in cerebral infarction	<5	0 (0)	0		M00	Pyogenic arthritis	7 (0.4)	<5	<5
I72	Other aneurysm	<5	0 (0)	0		M21	Other acquired deformities of limbs	7-10	<5	6 (0.5)
I74	Arterial embolism and thrombosis	<5	0 (0)	0		M45	Ankylosing spondylitis	7 (0.4)	<5	<5
J00	Acute nasopharyngitis [common cold]	<5	<5	<5		M60	Myositis	7 (0.4)	<5	<5
J05	Acute obstructive laryngitis [croup] and epiglottitis	<5	<5	<5		R58	Haemorrhage, not elsewhere classified	6-9	<5	5 (0.4)
J12	Viral pneumonia, not elsewhere classified	<5	<5	<5		R61	Hyperhidrosis	7 (0.4)	<5	<5
K26	Duodenal ulcer	<5	0 (0)	0		R68	Other general symptoms and signs	6-9	<5	5 (0.4)
K61	Abscess of anal and rectal regions	<5	<5	<5		S49	Other and unspecified injuries of shoulder and upper arm	7 (0.4)	0 (0)	7 (0.6)
L28	Lichen simplex chronicus and prurigo	<5	0 (0)	0		T79	Certain early complications of trauma, not elsewhere classified	7-10	<5	6 (0.5)
L41	Parapsoriasis	<5	0 (0)	0		X50	Overexertion and strenuous or repetitive movements	7-10	<5	6 (0.5)
L56	Other acute skin changes due to ultraviolet radiation	<5	<5	<5		Z54	Convalescence	6-9	<5	5 (0.4)
L70	Acne	<5	0 (0)	0		D14	Benign neoplasm of middle ear and respiratory system	6 (0.3)	<5	<5
L81	Other disorders of pigmentation	<5	<5	<5		D21	Other benign neoplasms of connective and other soft tissue	6-9	<5	5 (0.4)
L90	Atrophic disorders of skin	<5	<5	<5		F02	Dementia in other diseases classified elsewhere	6-9	<5	5 (0.4)
L91	Hypertrophic disorders of skin	<5	<5	<5		F17	Mental and behavioural disorders due to use of tobacco	6 (0.3)	<5	<5
M32	Systemic lupus erythematosus	<5	<5	<5		F20	Schizophrenia	6 (0.3)	<5	<5
M36	Systemic disorders of connective tissue in diseases classified elsewhere	<5	<5	<5		F22	Persistent delusional disorders	6-9	<5	5 (0.4)
M60	Myositis	<5	<5	<5		G24	Dystonia	6 (0.3)	0 (0)	6 (0.5)
M85	Other disorders of bone density and structure	<5	0 (0)	0		G31	Other degenerative diseases of nervous system, not elsewhere classified	6-9	<5	5 (0.4)
M87	Osteonecrosis	<5	<5	<5		G35	Multiple sclerosis	6 (0.3)	<5	<5
M99	Biomechanical lesions, not elsewhere classified	<5	0 (0)	0		G54	Nerve root and plexus disorders	6 (0.3)	0 (0)	6 (0.5)
N04	Nephrotic syndrome	<5	<5	<5		G83	Other paralytic syndromes	6 (0.3)	<5	<5
N25	Disorders resulting from impaired renal tubular function	<5	0 (0)	0		H18	Other disorders of cornea	6-9	<5	5 (0.4)
N47	Redundant prepuce, phimosis and paraphimosis	<5	0 (0)	0		H68	Eustachian salpingitis and obstruction	6 (0.3)	<5	<5
N62	Hypertrophy of breast	<5	0 (0)	0		I12	Hypertensive renal disease	6 (0.3)	<5	<5
N90	Other noninflammatory disorders of vulva and perineum	<5	0 (0)	0		I46	Cardiac arrest	6-9	<5	5 (0.4)
Q21	Congenital malformations of cardiac septa	<5	<5	<5		J00	Acute nasopharyngitis [common cold]	6 (0.3)	<5	<5
R15	Faecal incontinence	<5	0 (0)	0		J37	Chronic laryngitis and laryngotracheitis	6 (0.3)	<5	<5
R32	Unspecified urinary incontinence	<5	0 (0)	0		J40	Bronchitis, not specified as acute or chronic	6 (0.3)	<5	<5
R39	Other symptoms and signs involving the urinary system	<5	0 (0)	0		K20	Oesophagitis	6 (0.3)	<5	<5
R43	Disturbances of smell and taste	<5	0 (0)	0		K23	Disorders of oesophagus in diseases classified elsewhere	6 (0.3)	<5	<5
R56	Convulsions, not elsewhere classified	<5	0 (0)	0		K61	Abscess of anal and rectal regions	6-9	5 (1)	5
S05	Injury of eye and orbit	<5	<5	<5		K65	Peritonitis	6 (0.3)	0 (0)	6 (0.5)
S44	Injury of nerves at shoulder and upper arm level	<5	<5	<5		K70	Alcoholic liver disease	6-9	<5	5 (0.4)
S49	Other and unspecified injuries of shoulder and upper arm	<5	0 (0)	0		L70	Acne	6 (0.3)	0 (0)	6 (0.5)
S66	Injury of muscle and tendon at wrist and hand level	<5	<5	<5		L73	Other follicular disorders	6-9	<5	5 (0.4)
S99	Other and unspecified injuries of ankle and foot	<5	<5	<5		L90	Atrophic disorders of skin	6-9	5 (1)	5
T16	Foreign body in ear	<5	<5	<5		M89	Other disorders of bone	6-9	<5	5 (0.4)
T23	Burn and corrosion of wrist and hand	<5	0 (0)	0		M96	Postprocedural musculoskeletal disorders, not elsewhere classified	6 (0.3)	<5	<5
T74	Maltreatment syndromes	<5	<5	<5		N04	Nephrotic syndrome	6-9	5 (1)	5
T79	Certain early complications of trauma, not elsewhere classified	<5	<5	<5		N35	Urethral stricture	6-9	<5	5 (0.4)
W06	Fall from bed	<5	0 (0)	0		N60	Benign mammary dysplasia	6 (0.3)	<5	<5
W55	Bitten or struck by other mammals	<5	0 (0)	0		R43	Disturbances of smell and taste	6 (0.3)	<5	<5
W57	Bitten or stung by nonvenomous insect and other nonvenomous arthropods	<5	<5	<5		R44	Other symptoms and signs involving general sensations and perceptions	6-9	<5	5 (0.4)
Z11	Special screening examination for infectious and parasitic diseases	<5	<5	<5		R72	Abnormality of white blood cells, not elsewhere classified	6-9	<5	5 (0.4)
Z24	Need for immunization against certain single viral diseases	<5	<5	<5		R82	Other abnormal findings in urine	6 (0.3)	0 (0)	6 (0.5)
Z80	Family history of malignant neoplasm	<5	0 (0)	0		S05	Injury of eye and orbit	6 (0.3)	<5	<5
Z98	Other postsurgical states	<5	0 (0)	0		S27	Injury of other and unspecified intrathoracic organs	6 (0.3)	<5	<5
A16	Respiratory tuberculosis, not confirmed bacteriologically or histologically	<5	0 (0)	0		S33	Dislocation, sprain and strain of joints and ligaments of lumbar spine and pelvis	6 (0.3)	<5	<5
A60	Anogenital herpesviral [herpes simplex] infection	<5	<5	<5		S66	Injury of muscle and tendon at wrist and hand level	6 (0.3)	<5	<5
B18	Chronic viral hepatitis	<5	<5	0 (0)		S79	Other and specified injuries of hip and thigh	6 (0.3)	0 (0)	6 (0.5)
B90	Sequelae of tuberculosis	<5	<5	<5		T23	Burn and corrosion of wrist and hand	6-9	<5	5 (0.4)
C06	Malignant neoplasm of other and unspecified parts of mouth	<5	0 (0)	0		W49	Exposure to other and unspecified inanimate mechanical forces	6 (0.3)	<5	<5
C08	Malignant neoplasm of other and unspecified major salivary glands	<5	0 (0)	0		Y60	Unintentional cut, puncture, perforation or haemorrhage during surgical and medical care	6-9	<5	5 (0.4)
C16	Malignant neoplasm of stomach	<5	<5	<5		Z27	Need for immunization against combinations of infectious diseases	6 (0.3)	<5	<5
C17	Malignant neoplasm of small intestine	<5	<5	<5		A48	Other bacterial diseases, not elsewhere classified	5 (0.3)	<5	<5
C25	Malignant neoplasm of pancreas	<5	0 (0)	0		B18	Chronic viral hepatitis	5 (0.3)	<5	<5
C38	Malignant neoplasm of heart, mediastinum and pleura	<5	<5	0 (0)		B44	Aspergillosis	5 (0.3)	<5	<5
C51	Malignant neoplasm of vulva	<5	0 (0)	0		C16	Malignant neoplasm of stomach	5 (0.3)	<5	<5
C81	Hodgkin's disease	<5	<5	<5		C51	Malignant neoplasm of vulva	5 (0.3)	<5	<5
C93	Monocytic leukaemia	<5	0 (0)	0		C94	Other leukaemias of specified cell type	5 (0.3)	0 (0)	5 (0.4)
D15	Benign neoplasm of other and unspecified intrathoracic organs	<5	0 (0)	0		D27	Benign neoplasm of ovary	5 (0.3)	<5	<5
D30	Benign neoplasm of urinary organs	<5	0 (0)	0		D52	Folate deficiency anaemia	5 (0.3)	0 (0)	5 (0.4)
D36	Benign neoplasm of other and unspecified sites	<5	0 (0)	0		D73	Diseases of spleen	5 (0.3)	0 (0)	5 (0.4)
D40	Neoplasm of uncertain or unknown behaviour of male genital organs	<5	0 (0)	0		E27	Other disorders of adrenal gland	5 (0.3)	<5	<5
D42	Neoplasm of uncertain or unknown behaviour of meninges	<5	<5	<5		G00	Bacterial meningitis, not elsewhere classified	5 (0.3)	<5	<5
E22	Hyperfunction of pituitary gland	<5	0 (0)	0		H70	Mastoiditis and related conditions	5 (0.3)	0 (0)	5 (0.4)
E27	Other disorders of adrenal gland	<5	<5	<5		I60	Subarachnoid haemorrhage	5 (0.3)	0 (0)	5 (0.4)
E34	Other endocrine disorders	<5	<5	<5		I62	Other nontraumatic intracranial haemorrhage	5 (0.3)	<5	<5
E73	Lactose intolerance	<5	<5	<5		I74	Arterial embolism and thrombosis	5 (0.3)	<5	<5
F02	Dementia in other diseases classified elsewhere	<5	0 (0)	0		J05	Acute obstructive laryngitis [croup] and epiglottitis	5 (0.3)	<5	<5
F17	Mental and behavioural disorders due to use of tobacco	<5	<5	0 (0)		J35	Chronic diseases of tonsils and adenoids	5 (0.3)	<5	<5
F21	Schizotypal disorder	<5	0 (0)	0		J69	Pneumonitis due to solids and liquids	5 (0.3)	<5	<5
F22	Persistent delusional disorders	<5	<5	<5		J70	Respiratory conditions due to other external agents	5 (0.3)	<5	<5
F42	Obsessive-compulsive disorder	<5	<5	<5		J93	Pneumothorax	5 (0.3)	<5	<5
F52	Sexual dysfunction, not caused by organic disorder or disease	<5	0 (0)	0		K27	Peptic ulcer, site unspecified	5 (0.3)	<5	<5
F60	Specific personality disorders	<5	<5	0 (0)		K91	Postprocedural disorders of digestive system, not elsewhere classified	5 (0.3)	<5	<5
F98	Other behavioural and emotional disorders with onset usually occurring in childhood and adolescence	<5	<5	0 (0)		L81	Other disorders of pigmentation	5 (0.3)	<5	<5
G00	Bacterial meningitis, not elsewhere classified	<5	0 (0)	0		M07	Psoriatic and enteropathic arthropathies	5 (0.3)	0 (0)	5 (0.4)
G03	Meningitis due to other and unspecified causes	<5	0 (0)	0		M66	Spontaneous rupture of synovium and tendon	5 (0.3)	<5	<5
G64	Other disorders of peripheral nervous system	<5	<5	<5		M85	Other disorders of bone density and structure	5 (0.3)	<5	<5
H05	Disorders of orbit	<5	0 (0)	0		M86	Osteomyelitis	5 (0.3)	<5	<5
H71	Cholesteatoma of middle ear	<5	0 (0)	0		N21	Calculus of lower urinary tract	5 (0.3)	<5	<5
I24	Other acute ischaemic heart diseases	<5	0 (0)	0		N90	Other noninflammatory disorders of vulva and perineum	5 (0.3)	<5	<5
I30	Acute pericarditis	<5	0 (0)	0		Q61	Cystic kidney disease	5 (0.3)	0 (0)	5 (0.4)
I40	Acute myocarditis	<5	0 (0)	0		R17	Unspecified jaundice	5 (0.3)	0 (0)	5 (0.4)
I62	Other nontraumatic intracranial haemorrhage	<5	0 (0)	0		R18	Ascites	5 (0.3)	0 (0)	5 (0.4)
J36	Peritonsillar abscess	<5	<5	<5		R40	Somnolence, stupor and coma	5 (0.3)	<5	<5
J42	Unspecified chronic bronchitis	<5	<5	<5		R47	Speech disturbances, not elsewhere classified	5 (0.3)	0 (0)	5 (0.4)
J86	Pyothorax	<5	0 (0)	0		R90	Abnormal findings on diagnostic imaging of central nervous system	5 (0.3)	<5	<5
J99	Respiratory disorders in diseases classified elsewhere	<5	<5	0 (0)		S03	Dislocation, sprain and strain of joints and ligaments of head	5 (0.3)	<5	<5
K20	Oesophagitis	<5	0 (0)	0		T74	Maltreatment syndromes	5 (0.3)	<5	<5
K41	Femoral hernia	<5	0 (0)	0		W55	Bitten or struck by other mammals	5 (0.3)	0 (0)	5 (0.4)
K73	Chronic hepatitis, not elsewhere classified	<5	0 (0)	0		Z24	Need for immunization against certain single viral diseases	5 (0.3)	<5	<5
K74	Fibrosis and cirrhosis of liver	<5	<5	<5		Z43	Attention to artificial openings	5 (0.3)	0 (0)	5 (0.4)
L04	Acute lymphadenitis	<5	0 (0)	0		Z80	Family history of malignant neoplasm	5 (0.3)	<5	<5
L05	Pilonidal cyst	<5	<5	<5		Z98	Other postsurgical states	5 (0.3)	<5	<5
L25	Unspecified contact dermatitis	<5	0 (0)	0		A60	Anogenital herpesviral [herpes simplex] infection	<5	<5	<5
L42	Pityriasis rosea	<5	0 (0)	0		B36	Other superficial mycoses	<5	<5	<5
L51	Erythema multiforme	<5	<5	<5		B86	Scabies	<5	0 (0)	0
L53	Other erythematous conditions	<5	0 (0)	0		B96	Other bacterial agents as the cause of diseases classified to other chapters	<5	<5	<5
L89	Decubitus ulcer	<5	0 (0)	0		C22	Malignant neoplasm of liver and intrahepatic bile ducts	<5	<5	<5
L92	Granulomatous disorders of skin and subcutaneous tissue	<5	0 (0)	0		C76	Malignant neoplasm of other and ill-defined sites	<5	<5	<5
L94	Other localized connective tissue disorders	<5	<5	<5		C81	Hodgkin's disease	<5	<5	<5
M07	Psoriatic and enteropathic arthropathies	<5	0 (0)	0		C84	Peripheral and cutaneous T-cell lymphomas	<5	0 (0)	0
M22	Disorders of patella	<5	0 (0)	0		C93	Monocytic leukaemia	<5	0 (0)	0
M24	Other specific joint derangements	<5	0 (0)	0		D24	Benign neoplasm of breast	<5	<5	<5
M31	Other necrotizing vasculopathies	<5	<5	0 (0)		D40	Neoplasm of uncertain or unknown behaviour of male genital organs	<5	0 (0)	0
M86	Osteomyelitis	<5	<5	<5		D61	Other aplastic anaemias	<5	0 (0)	0
M93	Other osteochondropathies	<5	<5	<5		E29	Testicular dysfunction	<5	<5	<5
M96	Postprocedural musculoskeletal disorders, not elsewhere classified	<5	0 (0)	0		E55	Vitamin D deficiency	<5	<5	<5
N05	Unspecified nephritic syndrome	<5	<5	<5		E73	Lactose intolerance	<5	<5	<5
N06	Isolated proteinuria with specified morphological lesion	<5	<5	<5		F40	Phobic anxiety disorders	<5	<5	<5
N11	Chronic tubulo-interstitial nephritis	<5	0 (0)	0		F80	Specific developmental disorders of speech and language	<5	<5	<5
N21	Calculus of lower urinary tract	<5	0 (0)	0		G91	Hydrocephalus	<5	<5	<5
N35	Urethral stricture	<5	<5	<5		H30	Chorioretinal inflammation	<5	<5	<5
N36	Other disorders of urethra	<5	<5	<5		H80	Otosclerosis	<5	<5	<5
N61	Inflammatory disorders of breast	<5	0 (0)	0		H83	Other diseases of inner ear	<5	<5	<5
O80	Single spontaneous delivery	<5	<5	<5		I30	Acute pericarditis	<5	0 (0)	0
Q82	Other congenital malformations of skin	<5	<5	<5		I40	Acute myocarditis	<5	<5	<5
R14	Flatulence and related conditions	<5	0 (0)	0		I72	Other aneurysm	<5	0 (0)	0
R16	Hepatomegaly and splenomegaly, not elsewhere classified	<5	0 (0)	0		I73	Other peripheral vascular diseases	<5	0 (0)	0
R17	Unspecified jaundice	<5	0 (0)	0		I77	Other disorders of arteries and arterioles	<5	0 (0)	0
R18	Ascites	<5	0 (0)	0		J85	Abscess of lung and mediastinum	<5	<5	<5
R27	Other lack of coordination	<5	0 (0)	0		K72	Hepatic failure, not elsewhere classified	<5	<5	<5
R45	Symptoms and signs involving emotional state	<5	<5	<5		L41	Parapsoriasis	<5	<5	<5
R58	Haemorrhage, not elsewhere classified	<5	0 (0)	0		L52	Erythema nodosum	<5	0 (0)	0
R69	Unknown and unspecified causes of morbidity	<5	0 (0)	0		L56	Other acute skin changes due to ultraviolet radiation	<5	<5	<5
R86	Abnormal spermatozoa	<5	0 (0)	0		L63	Alopecia areata	<5	<5	0 (0)
S03	Dislocation, sprain and strain of joints and ligaments of head	<5	<5	<5		L91	Hypertrophic disorders of skin	<5	<5	<5
S79	Other and specified injuries of hip and thigh	<5	0 (0)	0		L95	Vasculitis limited to skin, not elsewhere classified	<5	<5	<5
S84	Injury of nerves at lower leg level	<5	0 (0)	0		N46	Male infertility	<5	<5	<5
T17	Foreign body in respiratory tract	<5	0 (0)	0		N50	Other disorders of male genital organs	<5	<5	<5
T63	Toxic effect of contact with venomous animals	<5	0 (0)	0		N93	Other abnormal uterine and vaginal bleeding	<5	<5	<5
T92	Sequelae of injuries of upper limb	<5	<5	<5		Q82	Other congenital malformations of skin	<5	<5	<5
V04	Pedestrian injured in collision with heavy transport vehicle or bus	<5	0 (0)	0		R45	Symptoms and signs involving emotional state	<5	<5	<5
V19	Pedal cyclist injured in other and unspecified transport accidents	<5	<5	<5		R71	Abnormality of red blood cells	<5	0 (0)	0
W10	Fall on and from stairs and steps	<5	<5	<5		R76	Other abnormal immunological findings in serum	<5	<5	<5
W20	Struck by thrown, projected or falling object	<5	0 (0)	0		T17	Foreign body in respiratory tract	<5	<5	<5
X57	Unspecified privation	<5	0 (0)	0		T91	Sequelae of injuries of neck and trunk	<5	<5	<5
Y69	Unspecified misadventure during surgical and medical care	<5	0 (0)	0		T93	Sequelae of injuries of lower limb	<5	0 (0)	0
Y84	Other medical procedures as the cause of abnormal reaction of the patient, or of later complication, without mention of misadventure at the time of the procedure	<5	0 (0)	0		W06	Fall from bed	<5	0 (0)	0
Y88	Sequelae with surgical and medical care as external cause	<5	0 (0)	0		Z11	Special screening examination for infectious and parasitic diseases	<5	<5	<5
Z12	Special screening examination for neoplasms	<5	0 (0)	0		Z22	Carrier of infectious disease	<5	<5	<5
Z23	Need for immunization against single bacterial diseases	<5	0 (0)	0		Z47	Other orthopaedic follow-up care	<5	0 (0)	0
Z36	Antenatal screening	<5	0 (0)	0		Z63	Other problems related to primary support group, including family circumstances	<5	<5	<5
Z63	Other problems related to primary support group, including family circumstances	<5	<5	0 (0)		A36	Diphtheria	<5	<5	<5
Z88	Personal history of allergy to drugs, medicaments and biological substances	<5	<5	<5		A86	Unspecified viral encephalitis	<5	<5	<5
Z93	Artificial opening status	<5	0 (0)	0		B90	Sequelae of tuberculosis	<5	<5	<5
A01	Typhoid and paratyphoid fevers	<5	0 (0)	0		B91	Sequelae of poliomyelitis	<5	<5	<5
A02	Other salmonella infections	<5	0 (0)	0		C17	Malignant neoplasm of small intestine	<5	<5	<5
A05	Other bacterial foodborn intoxications, not elsewhere classified	<5	0 (0)	0		C38	Malignant neoplasm of heart, mediastinum and pleura	<5	<5	<5
A15	Respiratory tuberculosis, bacteriologically and histologically confirmed	<5	0 (0)	0		D33	Benign neoplasm of brain and other parts of central nervous system	<5	0 (0)	0
A28	Other zoonotic bacterial diseases, not elsewhere classified	<5	0 (0)	0		E20	Hypoparathyroidism	<5	<5	<5
A34	Obstetrical tetanus	<5	0 (0)	0		E34	Other endocrine disorders	<5	<5	<5
A43	Nocardiosis	<5	0 (0)	0		E44	Protein-energy malnutrition of moderate and mild degree	<5	0 (0)	0
A48	Other bacterial diseases, not elsewhere classified	<5	0 (0)	0		E79	Disorders of purine and pyrimidine metabolism	<5	0 (0)	0
A86	Unspecified viral encephalitis	<5	0 (0)	0		F25	Schizoaffective disorders	<5	0 (0)	0
A87	Viral meningitis	<5	0 (0)	0		F42	Obsessive-compulsive disorder	<5	<5	<5
B09	Unspecified viral infection characterized by skin and mucous membrane lesions	<5	0 (0)	0		F52	Sexual dysfunction, not caused by organic disorder or disease	<5	0 (0)	0
B27	Infectious mononucleosis	<5	0 (0)	0		F60	Specific personality disorders	<5	<5	<5
B33	Other viral diseases, not elsewhere classified	<5	0 (0)	0		F98	Other behavioural and emotional disorders with onset usually occurring in childhood and adolescence	<5	<5	<5
B80	Enterobiasis	<5	0 (0)	0		G03	Meningitis due to other and unspecified causes	<5	<5	<5
B83	Other helminthiases	<5	0 (0)	0		G04	Encephalitis, myelitis and encephalomyelitis	<5	<5	<5
B88	Other infestations	<5	<5	0 (0)		G21	Secondary parkinsonism	<5	0 (0)	0
B94	Sequelae of other and unspecified infectious and parasitic diseases	<5	0 (0)	0		G46	Vascular syndromes of brain in cerebrovascular diseases (I60-I67+)	<5	<5	<5
C07	Malignant neoplasm of parotid gland	<5	<5	0 (0)		G64	Other disorders of peripheral nervous system	<5	<5	<5
C10	Malignant neoplasm of oropharynx	<5	<5	0 (0)		H44	Disorders of globe	<5	<5	<5
C19	Malignant neoplasm of rectosigmoid junction	<5	0 (0)	0		H71	Cholesteatoma of middle ear	<5	0 (0)	0
C30	Malignant neoplasm of nasal cavity and middle ear	<5	0 (0)	0		I88	Nonspecific lymphadenitis	<5	0 (0)	0
C45	Mesothelioma	<5	0 (0)	0		J36	Peritonsillar abscess	<5	<5	<5
C48	Malignant neoplasm of retroperitoneum and peritoneum	<5	0 (0)	0		J39	Other diseases of upper respiratory tract	<5	<5	<5
C57	Malignant neoplasm of other and unspecified female genital organs	<5	0 (0)	0		J91	Pleural effusion in conditions classified elsewhere	<5	<5	<5
C69	Malignant neoplasm of eye and adnexa	<5	<5	0 (0)		K41	Femoral hernia	<5	0 (0)	0
C71	Malignant neoplasm of brain	<5	<5	0 (0)		K46	Unspecified abdominal hernia	<5	0 (0)	0
C84	Peripheral and cutaneous T-cell lymphomas	<5	0 (0)	0		K73	Chronic hepatitis, not elsewhere classified	<5	<5	<5
C94	Other leukaemias of specified cell type	<5	0 (0)	0		L04	Acute lymphadenitis	<5	0 (0)	0
D01	Carcinoma in situ of other and unspecified digestive organs	<5	0 (0)	0		L13	Other bullous disorders	<5	0 (0)	0
D28	Benign neoplasm of other and unspecified female genital organs	<5	<5	0 (0)		L26	Exfoliative dermatitis	<5	0 (0)	0
D29	Benign neoplasm of male genital organs	<5	0 (0)	0		L65	Other nonscarring hair loss	<5	<5	0 (0)
D34	Benign neoplasm of thyroid gland	<5	0 (0)	0		L94	Other localized connective tissue disorders	<5	<5	<5
D58	Other hereditary haemolytic anaemias	<5	0 (0)	0		M11	Other crystal arthropathies	<5	<5	<5
D73	Diseases of spleen	<5	0 (0)	0		M31	Other necrotizing vasculopathies	<5	<5	<5
E02	Subclinical iodine-deficiency hypothyroidism	<5	<5	0 (0)		M32	Systemic lupus erythematosus	<5	<5	<5
E06	Thyroiditis	<5	0 (0)	0		N05	Unspecified nephritic syndrome	<5	<5	<5
E20	Hypoparathyroidism	<5	0 (0)	0		N15	Other renal tubulo-interstitial diseases	<5	0 (0)	0
E24	Cushing's syndrome	<5	0 (0)	0		N49	Inflammatory disorders of male genital organs, not elsewhere classified	<5	0 (0)	0
E26	Hyperaldosteronism	<5	0 (0)	0		N61	Inflammatory disorders of breast	<5	0 (0)	0
E29	Testicular dysfunction	<5	<5	0 (0)		N62	Hypertrophy of breast	<5	0 (0)	0
E45	Retarded development following protein-energy malnutrition	<5	0 (0)	0		N75	Diseases of Bartholin's gland	<5	<5	<5
E75	Disorders of sphingolipid metabolism and other lipid storage disorders	<5	0 (0)	0		N85	Other noninflammatory disorders of uterus, except cervix	<5	<5	<5
F13	Mental and behavioural disorders due to use of sedatives or hypnotics	<5	0 (0)	0		N87	Dysplasia of cervix uteri	<5	<5	<5
F59	Unspecified behavioural syndromes associated with physiological disturbances and physical factors	<5	0 (0)	0		N89	Other noninflammatory disorders of vagina	<5	0 (0)	0
F61	Mixed and other personality disorders	<5	<5	0 (0)		R14	Flatulence and related conditions	<5	0 (0)	0
F63	Habit and impulse disorders	<5	<5	0 (0)		R27	Other lack of coordination	<5	0 (0)	0
F80	Specific developmental disorders of speech and language	<5	0 (0)	0		R34	Anuria and oliguria	<5	0 (0)	0
F99	Mental disorder, not otherwise specified	<5	<5	0 (0)		S10	Superficial injury of neck	<5	0 (0)	0
G06	Intracranial and intraspinal abscess and granuloma	<5	0 (0)	0		S44	Injury of nerves at shoulder and upper arm level	<5	<5	<5
G21	Secondary parkinsonism	<5	0 (0)	0		S71	Open wound of hip and thigh	<5	<5	<5
G41	Status epilepticus	<5	<5	0 (0)		T00	Superficial injuries involving multiple body regions	<5	0 (0)	0
G46	Vascular syndromes of brain in cerebrovascular diseases (I60-I67+)	<5	<5	0 (0)		T11	Other injuries of upper limb, level unspecified	<5	<5	<5
G58	Other mononeuropathies	<5	<5	0 (0)		T16	Foreign body in ear	<5	<5	<5
G60	Hereditary and idiopathic neuropathy	<5	0 (0)	0		T18	Foreign body in alimentary tract	<5	<5	<5
G90	Disorders of autonomic nervous system	<5	0 (0)	0		T25	Burn and corrosion of ankle and foot	<5	<5	<5
G94	Other disorders of brain in diseases classified elsewhere	<5	0 (0)	0		T40	Poisoning by narcotics and psychodysleptics [hallucinogens]	<5	<5	<5
H13	Disorders of conjunctiva in diseases classified elsewhere	<5	<5	0 (0)		T58	Toxic effect of carbon monoxide	<5	<5	<5
H19	Disorders of sclera and cornea in diseases classified elsewhere	<5	0 (0)	0		T63	Toxic effect of contact with venomous animals	<5	<5	<5
H31	Other disorders of choroid	<5	0 (0)	0		T80	Complications following infusion, transfusion and therapeutic injection	<5	<5	<5
H44	Disorders of globe	<5	0 (0)	0		T82	Complications of cardiac and vascular prosthetic devices, implants and grafts	<5	0 (0)	0
H46	Optic neuritis	<5	<5	0 (0)		T83	Complications of genitourinary prosthetic devices, implants and grafts	<5	<5	<5
H73	Other disorders of tympanic membrane	<5	0 (0)	0		T92	Sequelae of injuries of upper limb	<5	<5	<5
I13	Hypertensive heart and renal disease	<5	0 (0)	0		U08	Personal history of COVID-19	<5	<5	0 (0)
I22	Subsequent myocardial infarction	<5	0 (0)	0		W31	Contact with machinery	<5	<5	<5
I31	Other diseases of pericardium	<5	0 (0)	0		W44	Foreign body entering into or through eye or natural orifice	<5	<5	<5
I33	Acute and subacute endocarditis	<5	0 (0)	0		Y89	Sequelae of other external causes	<5	<5	<5
I41	Myocarditis in diseases classified elsewhere	<5	0 (0)	0		Z12	Special screening examination for neoplasms	<5	0 (0)	0
I43	Cardiomyopathy in diseases classified elsewhere	<5	0 (0)	0		A02	Other salmonella infections	<5	<5	<5
I51	Complications and ill-defined descriptions of heart disease	<5	0 (0)	0		A15	Respiratory tuberculosis, bacteriologically and histologically confirmed	<5	0 (0)	0
I77	Other disorders of arteries and arterioles	<5	0 (0)	0		A16	Respiratory tuberculosis, not confirmed bacteriologically or histologically	<5	0 (0)	0
I85	Oesophageal varices	<5	0 (0)	0		A18	Tuberculosis of other organs	<5	<5	<5
I86	Varicose veins of other sites	<5	<5	0 (0)		A63	Other predominantly sexually transmitted diseases, not elsewhere classified	<5	<5	0 (0)
I88	Nonspecific lymphadenitis	<5	0 (0)	0		A81	Atypical virus infections of central nervous system	<5	<5	<5
J39	Other diseases of upper respiratory tract	<5	<5	0 (0)		B33	Other viral diseases, not elsewhere classified	<5	<5	<5
J41	Simple and mucopurulent chronic bronchitis	<5	0 (0)	0		C02	Malignant neoplasm of other and unspecified parts of tongue	<5	<5	<5
J61	Pneumoconiosis due to asbestos and other mineral fibres	<5	0 (0)	0		C06	Malignant neoplasm of other and unspecified parts of mouth	<5	0 (0)	0
J67	Hypersensitivity pneumonitis due to organic dust	<5	0 (0)	0		C08	Malignant neoplasm of other and unspecified major salivary glands	<5	0 (0)	0
J70	Respiratory conditions due to other external agents	<5	0 (0)	0		C26	Malignant neoplasm of other and ill-defined digestive organs	<5	0 (0)	0
J81	Pulmonary oedema	<5	0 (0)	0		C57	Malignant neoplasm of other and unspecified female genital organs	<5	0 (0)	0
J82	Pulmonary eosinophilia, not elsewhere classified	<5	0 (0)	0		C62	Malignant neoplasm of testis	<5	<5	<5
J95	Postprocedural respiratory disorders, not elsewhere classified	<5	0 (0)	0		C69	Malignant neoplasm of eye and adnexa	<5	<5	<5
K01	Embedded and impacted teeth	<5	<5	0 (0)		C71	Malignant neoplasm of brain	<5	<5	<5
K37	Unspecified appendicitis	<5	0 (0)	0		D15	Benign neoplasm of other and unspecified intrathoracic organs	<5	0 (0)	0
K45	Other abdominal hernia	<5	<5	0 (0)		D36	Benign neoplasm of other and unspecified sites	<5	0 (0)	0
K46	Unspecified abdominal hernia	<5	0 (0)	0		D42	Neoplasm of uncertain or unknown behaviour of meninges	<5	<5	<5
K65	Peritonitis	<5	0 (0)	0		D76	Certain diseases involving lymphoreticular tissue and reticulohistiocytic system	<5	0 (0)	0
K72	Hepatic failure, not elsewhere classified	<5	0 (0)	0		E22	Hyperfunction of pituitary gland	<5	0 (0)	0
K82	Other diseases of gallbladder	<5	0 (0)	0		E26	Hyperaldosteronism	<5	0 (0)	0
K91	Postprocedural disorders of digestive system, not elsewhere classified	<5	0 (0)	0		F09	Unspecified organic or symptomatic mental disorder	<5	0 (0)	0
L10	Pemphigus	<5	0 (0)	0		F13	Mental and behavioural disorders due to use of sedatives or hypnotics	<5	0 (0)	0
L12	Pemphigoid	<5	0 (0)	0		F21	Schizotypal disorder	<5	0 (0)	0
L24	Irritant contact dermatitis	<5	<5	0 (0)		F23	Acute and transient psychotic disorders	<5	0 (0)	0
L26	Exfoliative dermatitis	<5	0 (0)	0		F39	Unspecified mood [affective] disorder	<5	<5	0 (0)
L27	Dermatitis due to substances taken internally	<5	0 (0)	0		F54	Psychological and behavioural factors associated with disorders or diseases classified elsewhere	<5	<5	0 (0)
L44	Other papulosquamous disorders	<5	0 (0)	0		F99	Mental disorder, not otherwise specified	<5	<5	<5
L58	Radiodermatitis	<5	<5	0 (0)		G06	Intracranial and intraspinal abscess and granuloma	<5	0 (0)	0
L63	Alopecia areata	<5	<5	0 (0)		G41	Status epilepticus	<5	<5	<5
L75	Apocrine sweat disorders	<5	0 (0)	0		G58	Other mononeuropathies	<5	<5	0 (0)
L93	Lupus erythematosus	<5	0 (0)	0		G81	Hemiplegia	<5	0 (0)	0
L95	Vasculitis limited to skin, not elsewhere classified	<5	0 (0)	0		G93	Other disorders of brain	<5	0 (0)	0
M01	Direct infections of joint in infectious and parasitic diseases classified elsewhere	<5	<5	0 (0)		G94	Other disorders of brain in diseases classified elsewhere	<5	0 (0)	0
M08	Juvenile arthritis	<5	0 (0)	0		H13	Disorders of conjunctiva in diseases classified elsewhere	<5	<5	0 (0)
M34	Systemic sclerosis	<5	0 (0)	0		H22	Disorders of iris and ciliary body in diseases classified elsewhere	<5	<5	<5
M42	Spinal osteochondrosis	<5	0 (0)	0		I13	Hypertensive heart and renal disease	<5	0 (0)	0
M63	Disorders of muscle in diseases classified elsewhere	<5	0 (0)	0		I41	Myocarditis in diseases classified elsewhere	<5	0 (0)	0
M82	Osteoporosis in diseases classified elsewhere	<5	0 (0)	0		I51	Complications and ill-defined descriptions of heart disease	<5	0 (0)	0
M95	Other acquired deformities of musculoskeletal system and connective tissue	<5	<5	0 (0)		I86	Varicose veins of other sites	<5	<5	<5
N01	Rapidly progressive nephritic syndrome	<5	0 (0)	0		I89	Other noninfective disorders of lymphatic vessels and lymph nodes	<5	<5	<5
N15	Other renal tubulo-interstitial diseases	<5	0 (0)	0		J14	Pneumonia due to Haemophilus influenzae	<5	<5	<5
N16	Renal tubulo-interstitial disorders in diseases classified elsewhere	<5	<5	0 (0)		J42	Unspecified chronic bronchitis	<5	<5	<5
N23	Unspecified renal colic	<5	0 (0)	0		J67	Hypersensitivity pneumonitis due to organic dust	<5	0 (0)	0
N46	Male infertility	<5	0 (0)	0		J81	Pulmonary oedema	<5	<5	<5
N49	Inflammatory disorders of male genital organs, not elsewhere classified	<5	0 (0)	0		J99	Respiratory disorders in diseases classified elsewhere	<5	<5	0 (0)
N50	Other disorders of male genital organs	<5	0 (0)	0		K45	Other abdominal hernia	<5	<5	<5
N70	Salpingitis and oophoritis	<5	<5	0 (0)		K75	Other inflammatory liver diseases	<5	0 (0)	0
N71	Inflammatory disease of uterus, except cervix	<5	<5	0 (0)		K82	Other diseases of gallbladder	<5	0 (0)	0
N73	Other female pelvic inflammatory diseases	<5	<5	0 (0)		L05	Pilonidal cyst	<5	<5	<5
N75	Diseases of Bartholin's gland	<5	0 (0)	0		L25	Unspecified contact dermatitis	<5	0 (0)	0
N85	Other noninflammatory disorders of uterus, except cervix	<5	<5	0 (0)		L42	Pityriasis rosea	<5	0 (0)	0
N87	Dysplasia of cervix uteri	<5	<5	0 (0)		L44	Other papulosquamous disorders	<5	0 (0)	0
O03	Spontaneous abortion	<5	0 (0)	0		L92	Granulomatous disorders of skin and subcutaneous tissue	<5	0 (0)	0
O10	Pre-existing hypertension complicating pregnancy, childbirth and the puerperium	<5	0 (0)	0		L93	Lupus erythematosus	<5	<5	<5
O20	Haemorrhage in early pregnancy	<5	0 (0)	0		M08	Juvenile arthritis	<5	<5	<5
O86	Other puerperal infections	<5	<5	0 (0)		M22	Disorders of patella	<5	0 (0)	0
Q01	Encephalocele	<5	0 (0)	0		M24	Other specific joint derangements	<5	0 (0)	0
Q07	Other congenital malformations of nervous system	<5	<5	0 (0)		M93	Other osteochondropathies	<5	<5	<5
Q12	Congenital lens malformations	<5	0 (0)	0		N06	Isolated proteinuria with specified morphological lesion	<5	<5	<5
Q24	Other congenital malformations of heart	<5	0 (0)	0		N11	Chronic tubulo-interstitial nephritis	<5	0 (0)	0
Q27	Other congenital malformations of peripheral vascular system	<5	0 (0)	0		N70	Salpingitis and oophoritis	<5	<5	0 (0)
Q28	Other congenital malformations of circulatory system	<5	<5	0 (0)		N77	Vulvovaginal ulceration and inflammation in diseases classified elsewhere	<5	<5	<5
Q38	Other congenital malformations of tongue, mouth and pharynx	<5	0 (0)	0		N80	Endometriosis	<5	<5	0 (0)
Q43	Other congenital malformations of intestine	<5	0 (0)	0		O80	Single spontaneous delivery	<5	<5	<5
Q66	Congenital deformities of feet	<5	0 (0)	0		Q07	Other congenital malformations of nervous system	<5	<5	0 (0)
Q80	Congenital ichthyosis	<5	0 (0)	0		Q28	Other congenital malformations of circulatory system	<5	<5	<5
Q85	Phakomatoses, not elsewhere classified	<5	0 (0)	0		Q85	Phakomatoses, not elsewhere classified	<5	0 (0)	0
Q93	Monosomies and deletions from the autosomes, not elsewhere classified	<5	0 (0)	0		Q95	Balanced rearrangements and structural markers, not elsewhere classified	<5	<5	<5
R34	Anuria and oliguria	<5	0 (0)	0		R16	Hepatomegaly and splenomegaly, not elsewhere classified	<5	0 (0)	0
R40	Somnolence, stupor and coma	<5	0 (0)	0		R57	Shock, not elsewhere classified	<5	0 (0)	0
R44	Other symptoms and signs involving general sensations and perceptions	<5	0 (0)	0		R69	Unknown and unspecified causes of morbidity	<5	0 (0)	0
R46	Symptoms and signs involving appearance and behaviour	<5	0 (0)	0		S14	Injury of nerves and spinal cord at neck level	<5	<5	<5
R47	Speech disturbances, not elsewhere classified	<5	0 (0)	0		S15	Injury of blood vessels at neck level	<5	0 (0)	0
R54	Senility	<5	0 (0)	0		S31	Open wound of abdomen, lower back and pelvis	<5	0 (0)	0
R64	Cachexia	<5	0 (0)	0		S34	Injury of nerves and lumbar spinal cord at abdomen, lower back and pelvis level	<5	0 (0)	0
R78	Findings of drugs and other substances, not normally found in blood	<5	<5	0 (0)		S53	Dislocation, sprain and strain of joints and ligaments of elbow	<5	<5	<5
R90	Abnormal findings on diagnostic imaging of central nervous system	<5	<5	0 (0)		S64	Injury of nerves at wrist and hand level	<5	<5	<5
S04	Injury of cranial nerves	<5	<5	0 (0)		S73	Dislocation, sprain and strain of joint and ligaments of hip	<5	0 (0)	0
S09	Other and unspecified injuries of head	<5	0 (0)	0		S84	Injury of nerves at lower leg level	<5	0 (0)	0
S14	Injury of nerves and spinal cord at neck level	<5	0 (0)	0		T09	Other injuries of spine and trunk, level unspecified	<5	<5	<5
S24	Injury of nerves and spinal cord at thorax level	<5	0 (0)	0		T13	Other injuries of lower limb, level unspecified	<5	0 (0)	0
S27	Injury of other and unspecified intrathoracic organs	<5	<5	0 (0)		T22	Burn and corrosion of shoulder and upper limb, except wrist and hand	<5	<5	<5
S34	Injury of nerves and lumbar spinal cord at abdomen, lower back and pelvis level	<5	0 (0)	0		T50	Poisoning by diuretics and other and unspecified drugs, medicaments and biological substances	<5	<5	<5
S38	Crushing injury and traumatic amputation of part of abdomen, lower back and pelvis	<5	0 (0)	0		T85	Complications of other internal prosthetic devices, implants and grafts	<5	<5	<5
S39	Other and unspecified injuries of abdomen, lower back and pelvis	<5	0 (0)	0		V04	Pedestrian injured in collision with heavy transport vehicle or bus	<5	0 (0)	0
S45	Injury of blood vessels at shoulder and upper arm level	<5	0 (0)	0		V18	Pedal cyclist injured in noncollision transport accidents	<5	0 (0)	0
S53	Dislocation, sprain and strain of joints and ligaments of elbow	<5	<5	0 (0)		V19	Pedal cyclist injured in other and unspecified transport accidents	<5	<5	<5
S68	Traumatic amputation of wrist and hand	<5	<5	0 (0)		W11	Fall on and from ladder	<5	<5	<5
S71	Open wound of hip and thigh	<5	<5	0 (0)		W20	Struck by thrown, projected or falling object	<5	0 (0)	0
S73	Dislocation, sprain and strain of joint and ligaments of hip	<5	0 (0)	0		W23	Caught, crushed, jammed or pinched in or between objects	<5	<5	<5
S78	Traumatic amputation of hip and thigh	<5	0 (0)	0		W26	Contact with other sharp objects	<5	0 (0)	0
S87	Crushing injury of lower leg	<5	0 (0)	0		Y28	Contact with sharp object, undetermined intent	<5	0 (0)	0
T00	Superficial injuries involving multiple body regions	<5	0 (0)	0		Y69	Unspecified misadventure during surgical and medical care	<5	0 (0)	0
T09	Other injuries of spine and trunk, level unspecified	<5	0 (0)	0		Y98	Lifestyle-related condition	<5	0 (0)	0
T13	Other injuries of lower limb, level unspecified	<5	0 (0)	0		Z36	Antenatal screening	<5	0 (0)	0
T18	Foreign body in alimentary tract	<5	0 (0)	0		Z83	Family history of other specific disorders	<5	<5	<5
T22	Burn and corrosion of shoulder and upper limb, except wrist and hand	<5	0 (0)	0		Z88	Personal history of allergy to drugs, medicaments and biological substances	<5	<5	<5
T26	Burn and corrosion confined to eye and adnexa	<5	0 (0)	0		Z89	Acquired absence of limb	<5	<5	<5
T28	Burn and corrosion of other internal organs	<5	<5	0 (0)		Z90	Acquired absence of organs, not elsewhere classified	<5	<5	<5
T50	Poisoning by diuretics and other and unspecified drugs, medicaments and biological substances	<5	<5	0 (0)		A00	Cholera	<5	0 (0)	0
T58	Toxic effect of carbon monoxide	<5	0 (0)	0		A01	Typhoid and paratyphoid fevers	<5	0 (0)	0
T67	Effects of heat and light	<5	0 (0)	0		A05	Other bacterial foodborn intoxications, not elsewhere classified	<5	0 (0)	0
T86	Failure and rejection of transplanted organs and tissues	<5	0 (0)	0		A25	Rat-bite fevers	<5	0 (0)	0
U08	Personal history of COVID-19	<5	<5	0 (0)		A28	Other zoonotic bacterial diseases, not elsewhere classified	<5	0 (0)	0
U09	Post COVID-19 condition	<5	0 (0)	0		A31	Infection due to other mycobacteria	<5	0 (0)	0
V18	Pedal cyclist injured in noncollision transport accidents	<5	0 (0)	0		A34	Obstetrical tetanus	<5	0 (0)	0
V28	Motorcycle rider injured in noncollision transport accidents	<5	0 (0)	0		A43	Nocardiosis	<5	0 (0)	0
W23	Caught, crushed, jammed or pinched in or between objects	<5	0 (0)	0		A52	Late syphilis	<5	0 (0)	0
W31	Contact with machinery	<5	<5	0 (0)		A66	Yaws	<5	<5	0 (0)
W44	Foreign body entering into or through eye or natural orifice	<5	0 (0)	0		A87	Viral meningitis	<5	0 (0)	0
W45	Foreign body or object entering through skin	<5	0 (0)	0		A89	Unspecified viral infection of central nervous system	<5	0 (0)	0
W54	Contact with dog	<5	0 (0)	0		B08	Other viral infections characterized by skin and mucous membrane lesions, not elsewhere classified	<5	<5	0 (0)
X12	Contact with other hot fluids	<5	0 (0)	0		B09	Unspecified viral infection characterized by skin and mucous membrane lesions	<5	0 (0)	0
X20	Contact with venomous snakes and lizards	<5	0 (0)	0		B43	Chromomycosis and phaeomycotic abscess	<5	<5	0 (0)
X49	Accidental poisoning by and exposure to other and unspecified chemicals and noxious substances	<5	0 (0)	0		B48	Other mycoses, not elsewhere classified	<5	0 (0)	0
X50	Overexertion and strenuous or repetitive movements	<5	0 (0)	0		B80	Enterobiasis	<5	0 (0)	0
X78	Intentional self-harm by sharp object	<5	<5	0 (0)		B83	Other helminthiases	<5	0 (0)	0
Y28	Contact with sharp object, undetermined intent	<5	0 (0)	0		B88	Other infestations	<5	<5	0 (0)
Y60	Unintentional cut, puncture, perforation or haemorrhage during surgical and medical care	<5	0 (0)	0		B94	Sequelae of other and unspecified infectious and parasitic diseases	<5	0 (0)	0
Y79	Orthopaedic devices associated with adverse incidents	<5	0 (0)	0		B95	Streptococcus and staphylococcus as the cause of diseases classified to other chapters	<5	<5	0 (0)
Y86	Sequelae of other accidents	<5	0 (0)	0		C07	Malignant neoplasm of parotid gland	<5	<5	0 (0)
Y89	Sequelae of other external causes	<5	0 (0)	0		C09	Malignant neoplasm of tonsil	<5	<5	0 (0)
Z26	Need for immunization against other single infectious diseases	<5	0 (0)	0		C10	Malignant neoplasm of oropharynx	<5	<5	0 (0)
Z27	Need for immunization against combinations of infectious diseases	<5	0 (0)	0		C15	Malignant neoplasm of oesophagus	<5	0 (0)	0
Z34	Supervision of normal pregnancy	<5	0 (0)	0		C19	Malignant neoplasm of rectosigmoid junction	<5	0 (0)	0
Z35	Supervision of high-risk pregnancy	<5	0 (0)	0		C30	Malignant neoplasm of nasal cavity and middle ear	<5	0 (0)	0
Z39	Postpartum care and examination	<5	0 (0)	0		C31	Malignant neoplasm of accessory sinuses	<5	0 (0)	0
Z42	Follow-up care involving plastic surgery	<5	<5	0 (0)		C32	Malignant neoplasm of larynx	<5	0 (0)	0
Z43	Attention to artificial openings	<5	0 (0)	0		C45	Mesothelioma	<5	0 (0)	0
Z65	Problems related to other psychosocial circumstances	<5	0 (0)	0		C48	Malignant neoplasm of retroperitoneum and peritoneum	<5	0 (0)	0
Z83	Family history of other specific disorders	<5	<5	0 (0)		C65	Malignant neoplasm of renal pelvis	<5	0 (0)	0
Z84	Family history of other conditions	<5	0 (0)	0		C66	Malignant neoplasm of ureter	<5	0 (0)	0
Z92	Personal history of medical treatment	<5	0 (0)	0		D00	Carcinoma in situ of oral cavity, oesophagus and stomach	<5	<5	0 (0)
						D01	Carcinoma in situ of other and unspecified digestive organs	<5	0 (0)	0
						D28	Benign neoplasm of other and unspecified female genital organs	<5	<5	0 (0)
						D29	Benign neoplasm of male genital organs	<5	0 (0)	0
						D34	Benign neoplasm of thyroid gland	<5	0 (0)	0
						D55	Anaemia due to enzyme disorders	<5	0 (0)	0
						D56	Thalassaemia	<5	<5	0 (0)
						D58	Other hereditary haemolytic anaemias	<5	0 (0)	0
						E02	Subclinical iodine-deficiency hypothyroidism	<5	<5	0 (0)
						E06	Thyroiditis	<5	0 (0)	0
						E24	Cushing's syndrome	<5	0 (0)	0
						E28	Ovarian dysfunction	<5	<5	0 (0)
						E41	Nutritional marasmus	<5	<5	0 (0)
						E45	Retarded development following protein-energy malnutrition	<5	0 (0)	0
						E61	Deficiency of other nutrient elements	<5	<5	0 (0)
						E72	Other disorders of amino-acid metabolism	<5	0 (0)	0
						E74	Other disorders of carbohydrate metabolism	<5	0 (0)	0
						E75	Disorders of sphingolipid metabolism and other lipid storage disorders	<5	0 (0)	0
						E88	Other metabolic disorders	<5	0 (0)	0
						F07	Personality and behavioural disorders due to brain disease, damage and dysfunction	<5	0 (0)	0
						F11	Mental and behavioural disorders due to use of opioids	<5	<5	0 (0)
						F19	Mental and behavioural disorders due to multiple drug use and use of other psychoactive substances	<5	0 (0)	0
						F44	Dissociative [conversion] disorders	<5	<5	0 (0)
						F59	Unspecified behavioural syndromes associated with physiological disturbances and physical factors	<5	0 (0)	0
						F61	Mixed and other personality disorders	<5	<5	0 (0)
						F63	Habit and impulse disorders	<5	<5	0 (0)
						F70	Mild mental retardation	<5	0 (0)	0
						F79	Unspecified mental retardation	<5	0 (0)	0
						F91	Conduct disorders	<5	0 (0)	0
						G02	Meningitis in other infectious and parasitic diseases classified elsewhere	<5	<5	0 (0)
						G12	Spinal muscular atrophy and related syndromes	<5	0 (0)	0
						G13	Systemic atrophies primarily affecting central nervous system in diseases classified elsewhere	<5	<5	0 (0)
						G59	Mononeuropathy in diseases classified elsewhere	<5	0 (0)	0
						G60	Hereditary and idiopathic neuropathy	<5	0 (0)	0
						G71	Primary disorders of muscles	<5	<5	0 (0)
						G97	Postprocedural disorders of nervous system, not elsewhere classified	<5	<5	0 (0)
						H03	Disorders of eyelid in diseases classified elsewhere	<5	0 (0)	0
						H21	Other disorders of iris and ciliary body	<5	0 (0)	0
						H31	Other disorders of choroid	<5	0 (0)	0
						H46	Optic neuritis	<5	<5	0 (0)
						H51	Other disorders of binocular movement	<5	0 (0)	0
						H73	Other disorders of tympanic membrane	<5	0 (0)	0
						H82	Vertiginous syndromes in diseases classified elsewhere	<5	0 (0)	0
						I06	Rheumatic aortic valve diseases	<5	<5	0 (0)
						I22	Subsequent myocardial infarction	<5	0 (0)	0
						I23	Certain current complications following acute myocardial infarction	<5	0 (0)	0
						I38	Endocarditis, valve unspecified	<5	0 (0)	0
						I43	Cardiomyopathy in diseases classified elsewhere	<5	0 (0)	0
						I79	Disorders of arteries, arterioles and capillaries in diseases classified elsewhere	<5	0 (0)	0
						I85	Oesophageal varices	<5	0 (0)	0
						J16	Pneumonia due to other infectious organisms, not elsewhere classified	<5	<5	0 (0)
						J41	Simple and mucopurulent chronic bronchitis	<5	0 (0)	0
						J61	Pneumoconiosis due to asbestos and other mineral fibres	<5	0 (0)	0
						J80	Adult respiratory distress syndrome	<5	0 (0)	0
						J82	Pulmonary eosinophilia, not elsewhere classified	<5	0 (0)	0
						J95	Postprocedural respiratory disorders, not elsewhere classified	<5	0 (0)	0
						K28	Gastrojejunal ulcer	<5	0 (0)	0
						K37	Unspecified appendicitis	<5	0 (0)	0
						K66	Other disorders of peritoneum	<5	0 (0)	0
						K71	Toxic liver disease	<5	0 (0)	0
						L10	Pemphigus	<5	0 (0)	0
						L12	Pemphigoid	<5	0 (0)	0
						L15		<5	<5	0 (0)
						L17		<5	0 (0)	0
						L24	Irritant contact dermatitis	<5	<5	0 (0)
						L54	Erythema in diseases classified elsewhere	<5	0 (0)	0
						L55	Sunburn	<5	<5	0 (0)
						L58	Radiodermatitis	<5	<5	0 (0)
						L74	Eccrine sweat disorders	<5	<5	0 (0)
						L75	Apocrine sweat disorders	<5	0 (0)	0
						M01	Direct infections of joint in infectious and parasitic diseases classified elsewhere	<5	<5	0 (0)
						M14	Arthropathies in other diseases classified elsewhere	<5	0 (0)	0
						M33	Dermatopolymyositis	<5	0 (0)	0
						M34	Systemic sclerosis	<5	0 (0)	0
						M42	Spinal osteochondrosis	<5	0 (0)	0
						M63	Disorders of muscle in diseases classified elsewhere	<5	0 (0)	0
						M95	Other acquired deformities of musculoskeletal system and connective tissue	<5	<5	0 (0)
						N00	Acute nephritic syndrome	<5	<5	0 (0)
						N01	Rapidly progressive nephritic syndrome	<5	0 (0)	0
						N23	Unspecified renal colic	<5	0 (0)	0
						N34	Urethritis and urethral syndrome	<5	<5	0 (0)
						N44	Torsion of testis	<5	<5	0 (0)
						N71	Inflammatory disease of uterus, except cervix	<5	<5	0 (0)
						N73	Other female pelvic inflammatory diseases	<5	<5	0 (0)
						N82	Fistulae involving female genital tract	<5	0 (0)	0
						N88	Other noninflammatory disorders of cervix uteri	<5	0 (0)	0
						N91	Absent, scanty and rare menstruation	<5	<5	0 (0)
						N94	Pain and other conditions associated with female genital organs and menstrual cycle	<5	<5	0 (0)
						O03	Spontaneous abortion	<5	0 (0)	0
						O10	Pre-existing hypertension complicating pregnancy, childbirth and the puerperium	<5	0 (0)	0
						O20	Haemorrhage in early pregnancy	<5	0 (0)	0
						O86	Other puerperal infections	<5	<5	0 (0)
						P20	Intrauterine hypoxia	<5	0 (0)	0
						Q01	Encephalocele	<5	0 (0)	0
						Q12	Congenital lens malformations	<5	0 (0)	0
						Q24	Other congenital malformations of heart	<5	0 (0)	0
						Q25	Congenital malformations of great arteries	<5	0 (0)	0
						Q27	Other congenital malformations of peripheral vascular system	<5	0 (0)	0
						Q38	Other congenital malformations of tongue, mouth and pharynx	<5	0 (0)	0
						Q43	Other congenital malformations of intestine	<5	0 (0)	0
						Q50	Congenital malformations of ovaries, fallopian tubes and broad ligaments	<5	0 (0)	0
						Q66	Congenital deformities of feet	<5	0 (0)	0
						Q80	Congenital ichthyosis	<5	0 (0)	0
						Q89	Other congenital malformations, not elsewhere classified	<5	<5	0 (0)
						Q92	Other trisomies and partial trisomies of the autosomes, not elsewhere classified	<5	<5	0 (0)
						Q93	Monosomies and deletions from the autosomes, not elsewhere classified	<5	0 (0)	0
						R02	Gangrene, not elsewhere classified	<5	0 (0)	0
						R46	Symptoms and signs involving appearance and behaviour	<5	0 (0)	0
						R54	Senility	<5	0 (0)	0
						R64	Cachexia	<5	0 (0)	0
						R78	Findings of drugs and other substances, not normally found in blood	<5	<5	0 (0)
						R83	Abnormal findings in cerebrospinal fluid	<5	0 (0)	0
						R92	Abnormal findings on diagnostic imaging of breast	<5	0 (0)	0
						R98	Unattended death	<5	0 (0)	0
						S04	Injury of cranial nerves	<5	<5	0 (0)
						S24	Injury of nerves and spinal cord at thorax level	<5	0 (0)	0
						S35	Injury of blood vessels at abdomen, lower back and pelvis level	<5	0 (0)	0
						S36	Injury of intra-abdominal organs	<5	<5	0 (0)
						S37	Injury of urinary and pelvic organs	<5	0 (0)	0
						S38	Crushing injury and traumatic amputation of part of abdomen, lower back and pelvis	<5	0 (0)	0
						S39	Other and unspecified injuries of abdomen, lower back and pelvis	<5	0 (0)	0
						S41	Open wound of shoulder and upper arm	<5	0 (0)	0
						S45	Injury of blood vessels at shoulder and upper arm level	<5	0 (0)	0
						S68	Traumatic amputation of wrist and hand	<5	<5	0 (0)
						S78	Traumatic amputation of hip and thigh	<5	0 (0)	0
						S87	Crushing injury of lower leg	<5	0 (0)	0
						S88	Traumatic amputation of lower leg	<5	0 (0)	0
						S94	Injury of nerves at ankle and foot level	<5	0 (0)	0
						T19	Foreign body in genitourinary tract	<5	0 (0)	0
						T21	Burn and corrosion of trunk	<5	0 (0)	0
						T26	Burn and corrosion confined to eye and adnexa	<5	0 (0)	0
						T28	Burn and corrosion of other internal organs	<5	<5	0 (0)
						T29	Burns and corrosions of multiple body regions	<5	0 (0)	0
						T52	Toxic effect of organic solvents	<5	0 (0)	0
						T67	Effects of heat and light	<5	0 (0)	0
						U02		<5	<5	0 (0)
						U09	Post COVID-19 condition	<5	0 (0)	0
						U88	Agent resistant to multiple antibiotics	<5	0 (0)	0
						V05	Pedestrian injured in collision with railway train or railway vehicle	<5	0 (0)	0
						V28	Motorcycle rider injured in noncollision transport accidents	<5	0 (0)	0
						V79	Bus occupant injured in other and unspecified transport accidents	<5	0 (0)	0
						V88	Motor- or nonmotor-vehicle accident, type of vehicle unspecified - non-traffic accident	<5	0 (0)	0
						V89	Motor- or nonmotor-vehicle accident, type of vehicle unspecified	<5	0 (0)	0
						W24	Contact with lifting and transmission devices, not elsewhere classified	<5	0 (0)	0
						W25	Contact with sharp glass	<5	0 (0)	0
						W43	Exposure to vibration	<5	0 (0)	0
						W45	Foreign body or object entering through skin	<5	0 (0)	0
						W52	Crushed, pushed or stepped on by crowd or human stampede	<5	<5	0 (0)
						W54	Contact with dog	<5	0 (0)	0
						X12	Contact with other hot fluids	<5	0 (0)	0
						X20	Contact with venomous snakes and lizards	<5	0 (0)	0
						X44	Accidental poisoning by and exposure to other and unspecified drugs, medicaments and biological substances	<5	<5	0 (0)
						X49	Accidental poisoning by and exposure to other and unspecified chemicals and noxious substances	<5	0 (0)	0
						X69	Intentional self-poisoning by and exposure to other and unspecified chemicals and noxious substances	<5	0 (0)	0
						X78	Intentional self-harm by sharp object	<5	<5	0 (0)
						Y77	Ophthalmic devices associated with adverse incidents	<5	<5	0 (0)
						Y79	Orthopaedic devices associated with adverse incidents	<5	0 (0)	0
						Y81	General- and plastic-surgery devices associated with adverse incidents	<5	0 (0)	0
						Y86	Sequelae of other accidents	<5	0 (0)	0
						Y87	Sequelae of intentional self-harm, assault and events of undetermined intent	<5	<5	0 (0)
						Z26	Need for immunization against other single infectious diseases	<5	0 (0)	0
						Z34	Supervision of normal pregnancy	<5	0 (0)	0
						Z35	Supervision of high-risk pregnancy	<5	0 (0)	0
						Z39	Postpartum care and examination	<5	0 (0)	0
						Z42	Follow-up care involving plastic surgery	<5	<5	0 (0)
						Z56	Problems related to employment and unemployment	<5	0 (0)	0
						Z57	Occupational exposure to risk-factors	<5	0 (0)	0
						Z60	Problems related to social environment	<5	0 (0)	0
						Z65	Problems related to other psychosocial circumstances	<5	0 (0)	0
						Z84	Family history of other conditions	<5	0 (0)	0
						Z86	Personal history of certain other diseases	<5	<5	0 (0)
						Z92	Personal history of medical treatment	<5	0 (0)	0
						Z99	Dependence on enabling machines and devices, not elsewhere classified	<5	0 (0)	0

## Sheet: Supplementary table 3.
		Supplementary Table 3. Basic characteristics by hospital district
				SCT patients						non-SCT-patients
		Variable	Estimate/ level	Overall	HUS	PHD	HDSF	HDNS	p	Overall	HUS	PHD	HDSF	HDNS	p
		n		512	280	107	93	32		1221	623	266	250	82
		Age at index, years	mean (SD)	60.5 (8.4)	59.7 (8.7)	61.2 (7.9)	61.7 (8.0)	60.7 (7.7)	0.184	73.9 (9.4)	73.5 (9.0)	74.0 (9.9)	75.1 (9.6)	72.4 (9.6)	0.072
		Length of follow-up, months	mean (SD)	53.5 (29.1)	53.1 (29.9)	53.2 (29.7)	54.9 (27.9)	55.0 (25.1)	0.949	33.4 (28.2)	35.6 (29.1)	31.0 (27.8)	30.8 (26.9)	32.7 (25.8)	0.046
		B-Hb, g/l	median [IQR]	110.5	110.0	113.0	110.0	108.0	0.778	105.0	104.0	105.0	106.0	110.0	0.059
				[96.0, 126.0]	[94.8, 126.0]	[100.5, 126.0]	[96.0, 126.0]	[98.8, 126.6]		[93.0, 119.0]	[92.0, 118.0]	[93.0, 116.0]	[95.0, 120.0]	[95.0, 126.0]
		eGFR, ml/min/1.73m2	median [IQR]	78.5	82.0	71.0	78.0	81.0	0.142	62.0	65.0	54.0	61.0	67.0	0.002
				[51.0, 93.0]	[54.0, 95.5]	[45.0, 89.0]	[52.0, 91.0]	[54.5, 93.8]		[36.0, 83.0]	[39.0, 85.0]	[30.4, 80.5]	[37.5, 79.2]	[42.0, 85.0]
		P-Alb, g/l	median [IQR]	34.0	34.0	33.0	33.9	34.0	0.505	31.0	2024-05-31	30.0	2024-05-30	31.0	0.437
				[29.3, 38.0]	[29.9, 38.5]	[29.0, 36.5]	[29.1, 37.6]	[30.5, 36.5]		[26.3, 35.0]	[26.9, 35.1]	[26.0, 34.6]	[26.2, 35.0]	[26.0, 36.0]
		S-B2Miglo, mg/l	median [IQR]	3.4	3.4	3.7	3.1	2.5	0.017	4.7	4.8	5.7	4.0	3.8	<0.001
				[2.4, 5.7]	[2.4, 6.0]	[2.6, 6.3]	[2.0, 4.9]	[1.8, 5.8]		[3.1, 9.3]	[3.1, 9.6]	[3.7, 12.2]	[2.8, 6.8]	[2.4, 5.7]
		Sex, N (%)	female	241 (47.1)	144 (51.4)	40 (37.4)	39 (41.9)	18 (56.2)	0.041	593 (48.6)	295 (47.4)	134 (50.4)	128 (51.2)	36 (43.9)	0.547
			male	271 (52.9)	136 (48.6)	67 (62.6)	54 (58.1)	14 (43.8)		628 (51.4)	328 (52.6)	132 (49.6)	122 (48.8)	46 (56.1)
		Received ASCT for MM, N (%)		498 (97.3)	270 (96.4)	104 (97.2)	93 (100.0)	31 (96.9)	0.338	0 (0)	0 (0)	0 (0)	0 (0)	0 (0)	-
		Received alloSCT for MM, N (%)		42-45	25 (8.9)	10 (9.3)	6 (6.5)	<5	0.603	0 (0)	0 (0)	0 (0)	0 (0)	0 (0)	-

## Sheet: Supplementary table 4.
Supplementary Table 4. Characteristics of MM patients +/- 3 months from index.
	Estimate/ level	Treated	SCT	non-SCT	Missing %
N		1733	512	1221
Hospital district, N (%)	HUS	903 (52.1)	280 (54.7)	623 (51.0)	0.0
	PHD	373 (21.5)	107 (20.9)	266 (21.8)
	HDSN	114 (6.6)	32 (6.2)	82 (6.7)
	HDSF	343 (19.8)	93 (18.2)	250 (20.5)
Received ASCT, N (%)		498 (29.7)	498 (97.3)	0 (0)	0
Received allo SCT, N (%)		42 (2.4)	42 (8.2)	0 (0)
B-Hb g/l	median (IQR)	107.0	110.5	105.0	0.1
		[94.0, 21.0]	[96.0, 26.0]	[93.0, 119.0]
	<LLN	1364 (78.8)	372 (72.7)	992 (81.3)
	normal	364 (21.0)	138 (27.0)	226 (18.5)
	>ULN	<5	<5	<5
Ca2+ at pH 7.40, mmol/l	median (IQR)	1.2 [1.2, 1.3]	1.3 [1.2, 1.3]	1.2 [1.2, 1.3]	10.2
	<LLN	134 (8.6)	26 (5.5)	108 (10.0)
	normal	965 (62.0)	307 (64.8)	658 (60.8)
	>ULN	457 (29.4)	141 (29.7)	316 (29.2)
P-Alb, g/l	median (IQR)	32.0	34.0	31.0	14.1
		[27.0, 36.0]	[29.3, 38.0]	[26.3, 35.0]
	<LLN	1003 (67.4)	287 (60.3)	716 (70.8)
	normal	473 (31.8)	183 (38.4)	290 (28.7)
	>ULN	12 (0.8)	6 (1.3)	6 (0.6)
P-Crea, µmol/l	median (IQR)	87.0	82.0	91.0	0.3
		[70.0, 135.0]	[69.0, 120.0]	[71.0, 141.0]
	<LLN	84 (4.9)	24 (4.7)	60 (4.9)
	normal	922 (53.4)	317 (61.9)	605 (49.8)
	>ULN	721 (41.7)	171 (33.4)	550 (45.3)
P-LD, U/l	median (IQR)	199.0	185.0	206.0	10.4
		[161.0, 46.0]	[153.0, 223.2]	[168.0, 255.0]
	<LLN	63 (4.1)	32 (6.5)	31 (2.9)
	normal	1100 (70.8)	362 (73.6)	738 (69.6)
	>ULN	390 (25.1)	98 (19.9)	292 (27.5)
S-B2Miglo, mg/l	median (IQR)	2024-03-04	2024-04-03	2024-07-04	19.7
		[2.7, 7.6]	[2.4, 5.7]	[3.1, 9.3]
	normal	302 (21.7)	149 (31.2)	153 (16.7)
	>ULN	1089 (78.3)	328 (68.8)	761 (83.3)
eGFR, ml/ min/1.73m2	median (IQR)	67.0	78.5	62.0	0.3
		[39.5, 86.0]	[51.0, 93.0]	[36.0, 83.0]
	<LLN	809 (46.8)	203 (39.6)	606 (49.9)
	normal	918 (53.2)	309 (60.4)	609 (50.1)
R-ISS, N (%)	I	101 (8.7)	56 (13.7)	45 (6.0)	33.2
	II	828 (71.5)	290 (70.7)	538 (71.9)
	III	229 (19.8)	64 (15.6)	165 (22.1)
Cytogenetic changes, N (%)*	del(13q14)	196 (20.7)	76 (21.5)	120 (20.2)	45.4
	del(17p13.1)	106 (10.5)	36 (9.4)	70 (11.2)	42.0
	gain of 1q21	299 (30.6)	106 (28.8)	193 (31.7)	43.7
	Hyperdiploidy	250 (29.4)	80 (24.8)	170 (32.3)	51.0
	loss of 1p32	75 (7.7)	25 (6.7)	50 (8.3)	43.7
	t(11;14)	161 (17.0)	68 (19.0)	93 (15.8)	45.4
	t(14;16)	45 (4.5)	21 (5.5)	24 (3.9)	42.0
	t(14;20)	19 (2.0)	5 (1.4)	14 (2.4)	45.5
	t(4;14)	104 (9.8)	53 (12.9)	51 (7.9)	38.8
*cytogenetic changes missing completely from HDFN
abbreviations: B-Hb: blood hemoglobin, P-Alb: plasma albumin, P-Krea: plasma creatinine, P-LD: plasma lactate dehydrogenase, S-B2Miglo: serum β-2-microglobulin, LLN: lower limit of normal, ULN: upper limit of normal
